# Supplementary material for: Quality assurance and quality control for human biomonitoring data—focus on matrix reference materials
Source: Anal Bioanal Chem. 2025 Apr 22;417(16):3513–28. doi: 10.1007/s00216-025-05859-3 (PMC12206187; doi:10.1007/s00216-025-05859-3)
Supplement: Supplementary file 1 — (XLSX 87.0 KB) [file 216_2025_5859_MOESM1_ESM.xlsx]

## Sheet: Milk 
Table S1 - (Certified) reference materials for organic environmetal contaminants and inorganic compounds in human milk matrix. The certified values are presented in bold numbers, rest are non-certtified. All materials presented are frozen.
#	CRM-identifier	Producer	Biomarkers	Assigned value	Uncertainity
Dibenzofuran Congeners	SRM 1953	NIST	1,2,3,4,6,7,8-Heptachlorodibenzofuran	93 pg/kg	19 pg/kg
			1,2,3,4,7,8-Hexachlorodibenzofuran	71.8 pg/kg	6.4 pg/kg
			1,2,3,6,7,8-Hexachlorodibenzofuran	66.3 pg/kg	2.9 pg/kg
			2,3,4,6,7,8-Hexachlorodibenzofuran	32.3 pg/kg	4.9 pg/kg
			2,3,4,7,8-Pentachlorodibenzofuran	129 pg/kg	8 pg/kg
			2,3,7,8-Tetachlorodibenzofuran	17.7 pg/kg	4.9 pg/kg
			Octachlorodibenzofuran	11.6 pg/kg	5.0 pg/kg
	SRM 1954	NIST	1,2,3,4,6,7,8-Heptachlorodibenzofuran	407 pg/kg	45 pg/kg
			1,2,3,4,7,8,9-Heptachlorodibenzofuran	160 pg/kg	100 pg/kg
			1,2,3,4,7,8-Hexachlorodibenzofuran	171 pg/kg	15 pg/kg
			1,2,3,6,7,8-Hexachlorodibenzofuran	186 pg/kg	17 pg/kg
			1,2,3,7,8,9-Hexachlorodibenzofuran	129 pg/kg	15 pg/kg
			1,2,3,7,8-Pentachlorodibenzofuran	132 pg/kg	18 pg/kg
			2,3,4,6,7,8-Hexachlorodibenzofuran	1090 pg/kg	100 pg/kg
			2,3,4,7,8-Pentachlorodibenzofuran	347 pg/kg	25 pg/kg
			2,3,7,8-Tetachlorodibenzofuran	125 pg/kg	10 pg/kg
			Octachlorodibenzofuran	94.3 pg/kg	12.7 pg/kg
Dibenzo-p-Dioxin	SRM 1953	NIST	1,2,3,4,6,7,8-Heptachlorodibenzo-p-dioxin	480 pg/kg	97 pg/kg
			1,2,3,4,7,8-Hexachlorodibenzo-p-dioxin	78.5 pg/kg	8.2 pg/kg
			1,2,3,6,7,8-Hexachlorodibenzo-p-dioxin	503 pg/kg	57 pg/kg
			1,2,3,7,8,9-Hexachlorodibenzo-p-dioxin	101 pg/kg	7 pg/kg
			1,2,3,7,8-Pentachlorodibenzo-p-dioxin	124 pg/kg	9 pg/kg
			2,3,7,8-Tetrachlorodibenzo-p-dioxin	54.4 pg/kg	4.9 pg/kg
			Octachlorodibenzo-p-dioxin	2240 pg/kg	230 pg/kg
	SRM 1954	NIST	1,2,3,4,6,7,8-Heptachlorodibenzo-p-dioxin	1080 pg/kg	240 pg/kg
			1,2,3,4,7,8-Hexachlorodibenzo-p-dioxin	182 pg/kg	16 pg/kg
			1,2,3,6,7,8-Hexachlorodibenzo-p-dioxin	890 pg/kg	140 pg/kg
			1,2,3,7,8,9-Hexachlorodibenzo-p-dioxin	207 pg/kg	20 pg/kg
			1,2,3,7,8-Pentachlorodibenzo-p-dioxin	240 pg/kg	17 pg/kg
			2,3,7,8-Tetrachlorodibenzo-p-dioxin	162 pg/kg	20 pg/kg
			Octachlorodibenzo-p-dioxin	4890 pg/kg	850 pg/kg
Chlorinated Pesticides	SRM 1953	NIST	2,4'-DDT	18.2 ng/kg	1.2 ng/kg
			4,4'-DDE	7430 ng/kg	360 ng/kg
			4,4'-DDT	229 ng/kg	17 ng/kg
			cis-Nonachlor	126 ng/kg	5 ng/kg
			Hexachlorobenzene	261 ng/kg	26 ng/kg
			Mirex	68 ng/kg	23 ng/kg
			Oxychlordane	612 ng/kg	59 ng/kg
			trans-Nonachlor	1240 ng/kg	90 ng/kg
			β-HCH	610 ng/kg	17 ng/kg
	SRM 1954	NIST	2,4'-DDD	427 ng/kg	16 ng/kg
			2,4'-DDE	400 ng/kg	14 ng/kg
			2,4'-DDT	444 ng/kg	21 ng/kg
			4,4'-DDD	425 ng/kg	15 ng/kg
			4,4'-DDE	8120 ng/kg	350 ng/kg
			4,4'-DDT	703 ng/kg	74 ng/kg
			cis-Chlordane	368 ng/kg	9 ng/kg
			cis-Nonachlor	496 ng/kg	11 ng/kg
			Hexachlorobenzene	672 ng/kg	41 ng/kg
			Mirex	515 ng/kg	23 ng/kg
			Octachlorostyrene	374 ng/kg	28 ng/kg
			Oxychlordane	1050 ng/kg	130 ng/kg
			Pentachlorobenzene	362 ng/kg	24 ng/kg
			trans-Chlordane	377 ng/kg	9 ng/kg
			trans-Nonachlor	1700 ng/kg	140 ng/kg
			β-HCH	829 ng/kg	38 ng/kg
			γ-HCH	588 ng/kg	34 ng/kg
Aroclor 1260	SRM 1953	NIST	Aroclor 1260	3650 ng/kg
	SRM 1954	NIST	Aroclor 1260	8065 ng/kg
PBB 153	SRM 1953	NIST	PBB 153 (2,2',4,4',5,5'-Hexabromobiphenyl)	36.6 ng/kg	1.3 ng/kg
	SRM 1954	NIST	PBB 153 (2,2',4,4',5,5'-Hexabromobiphenyl)	474 ng/kg	25 ng/kg
PBDE Congeners	SRM 1953	NIST	PBDE 17 (2,2',4-Tribromodiphenyl ether)	17.0 ng/kg	2.9 ng/kg
			PBDE 28 (2,4,4'-Tribromodiphenyl ether)	136 ng/kg	12 ng/kg
			PBDE 47 (2,2',4,4'-Tetrabromodiphenyl ether)	2200 ng/kg	110 ng/kg
			PBDE 66 (2,3',4,4'-Tetrabromodiphenyl ether)	16.2 ng/kg	2.0 ng/kg
			PBDE 85 (2,2',3,4,4'-Pentabromodiphenyl ether)	49.3 ng/kg	7.1 ng/kg
			PBDE 99 (2,2',4,4',5-Pentabromodiphenyl ether)	342 ng/kg	4 ng/kg
			PBDE 100 (2,2',4,4',6-Pentabromodiphenyl ether)	839 ng/kg	66 ng/kg
			PBDE 153 (2,2',4,4',5,5'-Hexabromodiphenyl ether)	984 ng/kg	76 ng/kg
			PBDE 154 (2,2',4,4',5,6'-Hexabromodiphenyl ether)	42.8 ng/kg	3.6 ng/kg
			PBDE 183 (2,2',3,4,4',5',6-Heptabromodiphenyl ether)	5.5 ng/kg	1.9 ng/kg
	SRM 1954	NIST	PBDE 17 (2,2',4-Tribromodiphenyl ether)	401 ng/kg	44 ng/kg
			PBDE 28 (2,4,4'-Tribromodiphenyl ether) 33 (2',3,4-Tribromodiphenyl ether)	579 ng/kg	21 ng/kg
			PBDE 47 (2,2',4,4'-Tetrabromodiphenyl ether)	2570 ng/kg	190 ng/kg
			PBDE 66 (2,3',4,4'-Tetrabromodiphenyl ether)	411 ng/kg	24 ng/kg
			PBDE 85 (2,2',3,4,4'-Pentabromodiphenyl ether)	473 ng/kg	7 ng/kg
			PBDE 99 (2,2',4,4',5-Pentabromodiphenyl ether)	739 ng/kg	41 ng/kg
			PBDE 100 (2,2',4,4',6-Pentabromodiphenyl ether)	1280 ng/kg	90 ng/kg
			PBDE 153 (2,2',4,4',5,5'-Hexabromodiphenyl ether)	1440 ng/kg	90 ng/kg
			PBDE 154 (2,2',4,4',5,6'-Hexabromodiphenyl ether)	464 ng/kg	30 ng/kg
			PBDE 183 (2,2',3,4,4',5',6-Heptabromodiphenyl ether)	511 ng/kg	34 ng/kg
			PBDE 203 (2,2',3,4,4',5,5',6-Octabromodiphenyl ether)	494 ng/kg	44 ng/kg
			PBDE 206 (2,2',3,3',4,4',5,5',6-Nonabromodiphenyl ether)	816 ng/kg	170 ng/kg
			PBDE 209 (Decabromodiphenyl ether)	423 ng/kg	24 ng/kg
PCB Congeners	SRM 1953	NIST	PCB 28 (2,4,4'-Trichlorobiphenyl)	63.1 ng/kg	1.5 ng/kg
			PCB 52 (2,2',5,5'-Tetrachlorobiphenyl)	7.65 ng/kg	0.23 ng/kg
			PCB 66 (2,3',4,4'-Tetrachlorobiphenyl)	32.8 ng/kg	0.9 ng/kg
			PCB 74 (2,4,4',5-Tetrachlorobiphenyl)	149 ng/kg	2 ng/kg
			PCB 77 (3,3',4,4'-Tetrchlorobiphenyl)	0.673 ng/kg	0.047 ng/kg
			PCB 81 (3,4,4',5-Tetrachlorobiphenyl)	0.092 ng/kg	0.006 ng/kg
			PCB 99 (2,2',4,4',5-Pentachlorobiphenyl)	138 ng/kg	4 ng/kg
			PCB 105 (2,3,3',4,4'-Pentachlorobiphenyl)	45.7 ng/kg	4.5 ng/kg
			PCB 110 (2,3,3',4',6-Pentachlorobiphenyl)	12.4 ng/kg	0.6 ng/kg
			PCB 118 (2,3',4,4',5-Pentachlorobiphenyl)	213 ng/kg	3 ng/kg
			PCB 126 (3,3',4,4',5-Pentachlorobiphenyl)	0.93 ng/kg	0.37 ng/kg
			PCB 138 (2,2',3,4,4',5'-Hexachlorobiphenyl)	317 ng/kg	28 ng/kg
			PCB 146 (2,2',3,4',5,5'-Hexachlorobiphenyl)	55.6 ng/kg	0.5 ng/kg
			PCB 149 (2,2',3,4',5',6-Hexachlorobiphenyl)	7.40 ng/kg	0.60 ng/kg
			PCB 153 (2,2',4,4',5,5'-Hexachlorobiphenyl)	480 ng/kg	11 ng/kg
			PCB 156 (2,3,3',4,4',5-Hexachlorobiphenyl)	59.7 ng/kg	2.6 ng/kg
			PCB 157 (2,3,3',4,4',5'-Hexachlorobiphenyl)	14.6 ng/kg	0.6 ng/kg
			PCB 167 (2,3',4,4',5,5'-Hexachlorobiphenyl)	15.8 ng/kg	2.1 ng/kg
			PCB 169 (3,3',4,4',5,5'-Hexachlorobiphenyl)	0.215 ng/kg	0.014 ng/kg
			PCB 170 (2,2',3,3',4,4',5-Heptachlorobiphenyl)	100 ng/kg	16 ng/kg
			PCB 172 (2,2',3,3',4,5,5'-Heptachlorobiphenyl)	14.8 ng/kg	0.6 ng/kg
			PCB 177 (2,2',3,3', 4',5,6-Heptachlorobiphenyl)	24.5 ng/kg	2.8 ng/kg
			PCB 178 (2,2',3,3',5,5',6-Heptachlorobiphenyl)	22.2 ng/kg	0.6 ng/kg
			PCB 180 (2,2',3,4,4',5,5'-Heptachlorobiphenyl)	236 ng/kg	17 ng/kg
			PCB 183 (2,2',3,4,4',5',6-Heptachlorobiphenyl)	39.0 ng/kg	7.8 ng/kg
			PCB 187 (2,2',3,4',5,5'6-Heptachlorobiphenyl)	99 ng/kg	20 ng/kg
			PCB 194 (2,2',3,3',4,4',5,5'-Octachlorobiphenyl)	50 ng/kg	14 ng/kg
			PCB 195 (2,2',3,3',4,4',5,6-Octachlorobiphenyl)	11.9 ng/kg	1.6 ng/kg
			PCB 196 (2,2',3,3',4,4',5,6'-Octachlorobiphenyl) 203 (2,2',3,4,4',5,5',6-Octachlorobiphenyl)	68 ng/kg	29 ng/kg
	SRM 1954	NIST	PCB 18 (2,2',5-Trichlorobiphenyl)	355 ng/kg	45 ng/kg
			PCB 28 (2,4,4'-Trichlorobiphenyl)	519 ng/kg	24 ng/kg
			PCB 44 (2,2',3,5'-Tetrachlorobiphenyl)	415 ng/kg	35 ng/kg
			PCB 49 (2,2',4,5'-Tetrachlorobiphenyl)	429 ng/kg	15 ng/kg
			PCB 52 (2,2',5,5'-Tetrachlorobiphenyl)	425 ng/kg	40 ng/kg
			PCB 66 (2,3',4,4'-Tetrachlorobiphenyl)	428 ng/kg	40 ng/kg
			PCB 74 (2,4,4',5-Tetrachlorobiphenyl)	563 ng/kg	19 ng/kg
			PCB 77 (3,3',4,4'-Tetrchlorobiphenyl)	2.71 ng/kg	0.14 ng/kg
			PCB 81 (3,4,4',5-Tetrchlorobiphenyl)	0.630 ng/kg	0.028 ng/kg
			PCB 87 (2,2',3,4,5'-Pentachlorobiphenyl)	457 ng/kg	57 ng/kg
			PCB 99 (2,2',4,4',5-Pentachlorobiphenyl)	558 ng/kg	38 ng/kg
			PCB 101 (2,2',4,5,5'-Pentachlorobiphenyl)	442 ng/kg	26 ng/kg
			PCB 105 (2,3,3',4,4'-Pentachlorobiphenyl)	482 ng/kg	31 ng/kg
			PCB 110 (2,3,3',4',6-Pentachlorobiphenyl)	458 ng/kg	34 ng/kg
			PCB 114 (2,3,4,4',5-Pentachlorobiphenyl)	90.5 ng/kg	7.4 ng/kg
			PCB 118 (2,3',4,4',5-Pentachlorobiphenyl)	597 ng/kg	35 ng/kg
			PCB 123 (2',3,4,4',5-Pentachlorobiphenyl)	67.9 ng/kg	3.1 ng/kg
			PCB 126 (3,3',4,4',5-Pentachlorobiphenyl)	10.4 ng/kg	1.5 ng/kg
			PCB 128 (2,2',3,3',4,4'-Hexachlorobiphenyl)	400 ng/kg	26 ng/kg
			PCB 138 (2,2',3,4,4',5'-Hexachlorobiphenyl)	639 ng/kg	34 ng/kg
			PCB 146 (2,2',3,4',5,5'-Hexachlorobiphenyl)	492 ng/kg	30 ng/kg
			PCB 149 (2,2',3,4',5',6-Hexachlorobiphenyl)	408 ng/kg	12 ng/kg
			PCB 151 (2,3,3',4,4'-Hexachlorobiphenyl)	417 ng/kg	22 ng/kg
			PCB 153 (2,2',4,4',5,5'-Hexachlorobiphenyl)	977 ng/kg	49 ng/kg
			PCB 156 (2,3,3',4,4',5-Hexachlorobiphenyl)	511 ng/kg	54 ng/kg
			PCB 157 (2,3,3',4,4',5'-Hexachlorobiphenyl)	467 ng/kg	33 ng/kg
			PCB 158 (2,3,3',4,4',5'-Hexachlorobiphenyl)	402 ng/kg	20 ng/kg
			PCB 167 (2,3',4,4',5,5'-Hexachlorobiphenyl)	467 ng/kg	53 ng/kg
			PCB 169 (3,3',4,4',5,5'-Hexachlorobiphenyl)	9.3 ng/kg	1.2 ng/kg
			PCB 170 (2,2',3,3',4,4',5-Heptachlorobiphenyl)	507 ng/kg	63 ng/kg
			PCB 172 (2,2',3,3',4,5,5'-Heptachlorobiphenyl)	443 ng/kg	29 ng/kg
			PCB 177 (2,2',3,3',4',5,6-Heptachlorobiphenyl)	447 ng/kg	27 ng/kg
			PCB 178 (2,2',3,3',5,5',6-Heptachlorobiphenyl)	449 ng/kg	12 ng/kg
			PCB 180 (2,2',3,4,4',5,5'-Heptachlorobiphenyl)	696 ng/kg	71 ng/kg
			PCB 183 (2,2',3,4,4',5',6-Heptachlorobiphenyl)	445 ng/kg	19 ng/kg
			PCB 187 (2,2',3,4',5,5',6-Heptachlorobiphenyl)	517 ng/kg	25 ng/kg
			PCB 189 (2,3,3',4,4',5,5'-Heptachlorobiphenyl)	432 ng/kg	35 ng/kg
			PCB 194 (2,2',3,3',4,4',5,5'-Octachlorobiphenyl)	482 ng/kg	28 ng/kg
			PCB 195 (2,2',3,3',4,4',5,6-Octachlorobiphenyl)	461 ng/kg	40 ng/kg
			PCB 196 (2,2',3,3',4,4',5,6'-Octachlorobiphenyl) 203 (2,2',3,4,4',5,5',6-Octachlorobiphenyl)	872 ng/kg	61 ng/kg
			PCB 199 (2,2',3,3',4,5,5',6'-Octachlorobiphenyl)	469 ng/kg	35 ng/kg
			PCB 206 (2,2',3,3',4,4',5,5',6-Nonachlorobiphenyl)	465 ng/kg	30 ng/kg
			PCB 209 (Decachlorobiphenyl)	436 ng/kg	36 ng/kg
Inorganic compounds	SRM 1953	NIST	Mercury	0.101 μg/kg	0.033 μg/kg
	SRM 1954	NIST	Mercury	0.101 μg/kg	0.033 μg/kg

## Sheet: Plasma 
Table S2 - (Certified) reference materials for organic environmetal contaminants in human plasma matrix. The certified values are presented in bold numbers, rest are non-certtified. The material presented is frozen.
Substance group	CRM-identifier	Producer	Priority substance	Certified value	Uncertainity
Perfluorinated Compounds	SRM 1950	NIST	Perfluorooctanoic Acid (PFOA)	Mass fraction: 3.21 ng/g	0.06 ng/g
				Mass Concentration: 3.27 ng/mL	0.06 ng/mL
			Perfluorononanoic Acid (PFNA)	Mass fraction: 0.705 ng/g	0.028 ng/g
				Mass Concentration: 0.720 ng/mL	0.028 ng/mL
			Perfluorodecanoic Acid (PFDA)	Mass fraction: 0.315 ng/g	0.006 ng/g
				Mass Concentration: 0.322 ng/mL	0.007 ng/mL
			Perfluoroundecanoic Acid (PFUnA)	Mass fraction: 0.182 ng/g	0.003 ng/g
				Mass Concentration: 0.186 ng/mL	0.003 ng/mL
			Perfluorohexansulfonate (PFHxS)	Mass fraction: 3.19 ng/g	0.08 ng/g
				Mass Concentration: 3.25 ng/mL	0.08 ng/mL
			Perfluorooctanesulfonic Acid (PFOS)	Mass fraction: 10.43 ng/g	0.12 ng/g
				Mass Concentration: 10.64 ng/mL	0.13 ng/mL

## Sheet: Urine- organic cont
Table S3.1 - (Certified) reference materials for organic environmetal contaminants in human urine matrix. The certified values are presented in bold numbers, rest are non-certtified.
Type of material: Fr - frozen, Ly - lyophilised
Substance group	CRM-identifier	Producer	Status	Priority substance	Certified value	Uncertainity
Hydroxylated PAHs	SRM 3672	NIST	Fr	1-Hydroxyphenanthrene	0.133 μg/kg	0.014 μg/kg
				1-Hydroxypyrene	0.170 μg/kg	0.010 μg/kg
				1-Naphthol	33.8 μg/kg	4.3 μg/kg
				2-Hydroxyphenanthrene	0.0825 μg/kg	0.0007 μg/kg
				2-Naphthol	8.57 μg/kg	0.16 μg/kg
				3-Hydroxyfluorene	0.420 μg/kg	0.018 μg/kg
				3-Hydroxyphenanthrene	0.123 μg/kg	0.007 μg/kg
				4-Hydroxyphenanthrene	0.0480 μg/kg	0.0045 μg/kg
				9-Hydroxyfluorene	0.331 μg/kg	0.077 μg/kg
				9-Hydroxyphenanthrene	0.959 μg/kg	0.061 μg/kg
	SRM 3673	NIST	Fr	1-Hydroxyphenanthrene	0.0479 μg/kg	0.0074 μg/kg
				1-Hydroxypyrene	0.0299 μg/kg	0.0018 μg/kg
				1-Naphthol	207 μg/kg	33 μg/kg
				2-Hydroxyphenanthrene	0.0242 μg/kg	0.0042 μg/kg
				2-Naphthol	1.32 μg/kg	0.03 μg/kg
				3-Hydroxyfluorene	0.0384 μg/kg	0.0039 μg/kg
				3-Hydroxyphenanthrene	0.0271 μg/kg	0.0014 μg/kg
				4-Hydroxyphenanthrene	0.0102 μg/kg	0.0010 μg/kg
				9-Hydroxyfluorene	0.108 μg/kg	0.026 μg/kg
				9-Hydroxyphenanthrene	0.0114 μg/kg	0.0009 μg/kg
Neonicotinoid Pesticides	NMIJ CRM 7408-a	NMIJ	Fr	Acetamiprid	1.38 μg/kg	0.15 μg/kg
				Acetamiprid-N-desmethyl	1.26 μg/kg
				Clothianidin	1.34 μg/kg
				Dinotefuran	12.66 μg/kg
				Imidacloprid	1.47 μg/kg
				Nitenpyram	0.75 μg/kg
				Thiacloprid	0.19 μg/kg	0.12 μg/kg
				Thiamethoxam	1.32 μg/kg	0.26 μg/kg
Perchlorate	SRM 3668	NIST	Fr	Perchlorate	Level 1: 2.7 μg/L	0.21 μg/L
					Level 2: 13.47 μg/L	0.96 μg/L
Phenol Metabolites	SRM 3672	NIST	Fr	2,5-Dichlorophenol	1.77 μg/kg	0.06 μg/kg
				Benzophenone-3	191 μg/kg	5 μg/kg
				Bisphenol A	3.05 μg/kg	0.16 μg/kg
				Butyl Paraben	11.1 μg/kg	0.2 μg/kg
				Ethyl Paraben	8.12 μg/kg	0.20 μg/kg
				Methyl Paraben	113 μg/kg	2 μg/kg
				Propyl Paraben	17.6 μg/kg	0.3 μg/kg
				Triclosan	17.7 μg/kg	0.5 μg/kg
	SRM 3673	NIST	Fr	2,5-Dichlorophenol	0.687 μg/kg	0.046 μg/kg
				Benzophenone-3	274 μg/kg	7 μg/kg
				Bisphenol A	1.96 μg/kg	0.11 μg/kg
				Butyl Paraben	1.11 μg/kg	0.03 μg/kg
				Ethyl Paraben	10.3 μg/kg	0.3 μg/kg
				Methyl Paraben	79.5 μg/kg	2.1 μg/kg
				Propyl Paraben	21.6 μg/kg	0.6 μg/kg
				Triclosan	6.27 μg/kg	0.32 μg/kg
Phthalate Metabolites	SRM 3672	NIST	Fr	Mono-(2-ethyl-5-carboxypentyl) phthalate	35.2 μg/kg	1.7 μg/kg
				Mono-(2-ethyl-5-hydroxyhexyl) phthalate	24.8 μg/kg	0.4 μg/kg
				Mono-(2-ethyl-5-oxohexyl) phthalate	14.9 μg/kg	0.4 μg/kg
				Mono-(2-ethylhexyl) phthalate	4.13 μg/kg	0.15 μg/kg
				Mono-(3-carboxypropyl) phthalate	2.99 μg/kg	0.20 μg/kg
				Monobenzyl phthalate	8.37 μg/kg	0.18 μg/kg
				Mono-carboxynonyl phthalate isomers	1.92 μg/kg	0.06 μg/kg
				Mono-carboxyoctyl phthalate isomers	21.3 μg/kg	1.1 μg/kg
				Monoethyl phthalate	94.5 μg/kg	3.0 μg/kg
				Mono-isobutyl phthalate	6.4 μg/kg	0.28 μg/kg
				Mono-n-butyl phthalate	10.6 μg/kg	0.5 μg/kg
	SRM 3673	NIST	Fr	Mono-(2-ethyl-5-carboxypentyl) phthalate	30.1 μg/kg	1.0 μg/kg
				Mono-(2-ethyl-5-hydroxyhexyl) phthalate	22.3 μg/kg	0.3 μg/kg
				Mono-(2-ethyl-5-oxohexyl) phthalate	12.2 μg/kg	0.2 μg/kg
				Mono-(2-ethylhexyl) phthalate	4.34 μg/kg	0.16 μg/kg
				Mono-(3-carboxypropyl) phthalate	1.91 μg/kg	0.21 μg/kg
				Monobenzyl phthalate	5.69 μg/kg	0.17 μg/kg
				Mono-carboxynonyl phthalate isomers	1.49 μg/kg	0.02 μg/kg
				Mono-carboxyoctyl phthalate isomers	10.5 μg/kg	0.5 μg/kg
				Monoethyl phthalate	80.2 μg/kg	2.1 μg/kg
				Mono-isobutyl phthalate	5.18 μg/kg	0.26 μg/kg
				Mono-n-butyl phthalate	11.2 μg/kg	0.7 μg/kg
VOC Metabolites	SRM 3672	NIST	Fr	2-Aminothiazoline-4-carboxylic acid	117 μg/kg	17 μg/kg
				2-Methylhippuric acid	73.5 μg/kg	4.8 μg/kg
				2-Thioxothiazolidine-4-carboxylic acid	20.6 μg/kg	2.3 μg/kg
				3-Methyl & 4-Methylhippuric acids	531 μg/kg	7 μg/kg
				Mandelic acid	242 μg/kg	9 μg/kg
				N-Acetyl-(4-hydroxy-2-buten-1-yl)-L-cysteine	54.8 μg/kg	8.3 μg/kg
				N-Acetyl-S-(1-phenyl-2-hydroxyethyl)-L-cysteine and N-Acetyl-S-(2-phenyl-2-hydroxyethyl)-L-cysteine	0.97 μg/kg	0.32 μg/kg
				N-Acetyl-S-(2-carbamoyl-2-hydroxyethyl)-L-cysteine	30.0 μg/kg	5.2 μg/kg
				N-Acetyl-S-(2-carbamoylethyl)-L-cysteine	122 μg/kg	1 μg/kg
				N-Acetyl-S-(2-carboxyethyl)-L-cysteine	200 μg/kg	10 μg/kg
				N-Acetyl-S-(2-cyanoethyl)-L-cysteine	126 μg/kg	8 μg/kg
				N-Acetyl-S-(2-hydroxy-3-butenyl)-L-cysteine	2.01 μg/kg	0.11 μg/kg
				N-Acetyl-S-(2-hydroxyethyl)-L-cysteine	2.52 μg/kg	0.61 μg/kg
				N-Acetyl-S-(2-hydroxypropyl)-L-cysteine	305 μg/kg	12 μg/kg
				N-Acetyl-S-(3,4-dihydroxybutyl)-L-cysteine	277 μg/kg	24 μg/kg
				N-Acetyl-S-(3-hydroxypropyl)-L-cysteine	1080 μg/kg	40 μg/kg
				N-Acetyl-S-(3-hydroxypropyl-1-methyl)-L-cysteine	915 μg/kg	17 μg/kg
				N-Acetyl-S-(benzyl)-L-cysteine	5.17 μg/kg	0.83 μg/kg
				N-Acetyl-S-(N-methylcarbomoyl)-L-cysteine	340 μg/kg	26 μg/kg
				N-Acetyl-S-(n-propyl)-L-cysteine	16.4 μg/kg	0.4 μg/kg
				N-Acetyl-S-(phenyl)-L-cysteine	1.08 μg/kg	0.27 μg/kg
				Phenylglyoxylic acid	290 μg/kg	18 μg/kg
				Trans,trans-muconic acid	173 μg/kg	21 μg/kg
	SRM 3673	NIST	Fr	2-Aminothiazoline-4-carboxylic acid	57.5 μg/kg	7.9 μg/kg
				2-Methylhippuric acid	20.8 μg/kg	6.3 μg/kg
				2-Thioxothiazolidine-4-carboxylic acid	27.6 μg/kg	1.0 μg/kg
				3-Methyl & 4-Methylhippuric acids	109 μg/kg	14 μg/kg
				Mandelic acid	81 μg/kg	13 μg/kg
				N-Acetyl-(4-hydroxy-2-buten-1-yl)-L-cysteine	6.81 μg/kg	0.99 μg/kg
				N-Acetyl-S-(2-carbamoyl-2-hydroxyethyl)-L-cysteine	8.99 μg/kg	0.56 μg/kg
				N-Acetyl-S-(2-carbamoylethyl)-L-cysteine	28.9 μg/kg	1.5 μg/kg
				N-Acetyl-S-(2-carboxyethyl)-L-cysteine	53.9 μg/kg	7.4 μg/kg
				N-Acetyl-S-(2-cyanoethyl)-L-cysteine	5.92 μg/kg	0.35 μg/kg
				N-Acetyl-S-(2-hydroxypropyl)-L-cysteine	42.6 μg/kg	6.9 μg/kg
				N-Acetyl-S-(3,4-dihydroxybutyl)-L-cysteine	162 μg/kg	10 μg/kg
				N-Acetyl-S-(3-hydroxypropyl)-L-cysteine	184 μg/kg	13 μg/kg
				N-Acetyl-S-(3-hydroxypropyl-1-methyl)-L-cysteine	154 μg/kg	4 μg/kg
				N-Acetyl-S-(benzyl)-L-cysteine	3.54 μg/kg	0.15 μg/kg
				N-Acetyl-S-(N-methylcarbomoyl)-L-cysteine	129 μg/kg	18 μg/kg
				N-Acetyl-S-(n-propyl)-L-cysteine	5.0 μg/kg	1.3 μg/kg
				N-Acetyl-S-(phenyl)-L-cysteine	0.82 μg/kg	0.26 μg/kg
				Phenylglyoxylic acid	138 μg/kg	4 μg/kg
				Trans,trans-muconic acid	74 μg/kg	12 μg/kg
Cotinine	SRM 3672	NIST	Fr	Cotinine	1.09 mg/kg	0.02 mg/kg
	SRM 3673	NIST	Fr	Cotinine	0.024 mg/kg	0.001 mg/kg

## Sheet: Urine - elements
Table S3.2 - (Certified) reference materials for inorganic compounds in human urine matrix. The certified values are presented in bold numbers, rest are non-certtified.
Type of material: Fr - frozen, Ly - lyophilised
Substance group	CRM-identifier	Producer	Status	Certified value	Uncertainity
Arsenic and its compounds
Arsenious Acid (AsIII)	GBW09115	NIM	Ly	0.758 n mol /bottle	0.016 n mol /bottle
Dimethylarsinic Acid (DMA)				4.3 n mol /bottle	0.3 n mol /bottle
Monomethylarsonic Acid (MMA)				1.03 n mol /bottle	0.08 n mol /bottle
Arsenobetaine	NIES CRM No.18	NIES	Ly	0.069 mg/L as As	0.012 mg/L as As
Dimethylarsinic acid				0.036 mg/L as As	0.009 mg/L as As
Total arsenic				0.137 mg/L	0.011 mg/L
Arsenic	SRM 2668	NIST	Fr	Level 1: 10.81 μg/L	0.54 μg/L
				Level 2: 213.1 μg/L	4.4 μg/L
Arsenic acid (AsV)	SRM 2669	NIST	Fr	Level 1: 2.41 μg/L as Arsenic	0.30 μg/L as Arsenic
				Level 2: 6.16 μg/L as Arsenic	0.95 μg/L as Arsenic
Arsenic total				Level 1: 22.2 μg/L	4.8 μg/L
				Level 2: 50.7 μg/L	6.3 μg/L
Arsenobetaine (AB)				Level 1: 12.4 μg/L as Arsenic	1.9 μg/L as Arsenic
				Level 2: 1.43 μg/L as Arsenic	0.08 μg/L as Arsenic
Arsenocholine (AC)				Level 1: <0.7 μg/L as Arsenic
				Level 2: 3.74 μg/L as Arsenic	0.35 μg/L as Arsenic
Arsenous acid (AsIII)				Level 1: 1.47 μg/L as Arsenic	0.10 μg/L as Arsenic
				Level 2: 5.03 μg/L as Arsenic	0.31 μg/L as Arsenic
Dimethylarsinic acid (DMA)				Level 1: 3.47 μg/L as Arsenic	0.41 μg/L as Arsenic
				Level 2: 25.3 μg/L as Arsenic	0.7 μg/L as Arsenic
Monomethylarsonic acid (MMA)				Level 1: 1.87 μg/L as Arsenic	0.39 μg/L as Arsenic
				Level 2: 7.18 μg/L as Arsenic	0.56 μg/L as Arsenic
Trimethylarsine oxide (TMAO)				Level 1: <0.8 μg/L as Arsenic
				Level 2: 1.94 μg/L as Arsenic	0.27 μg/L as Arsenic
Arsenic	SRM 3669	NIST	Fr	185.1 μg/L	9.9 μg/L
Arsenic acid (AsV)				17.8 μg/L	1.0 μg/L
Arsenobetaine (AB)				51.0 μg/L	2.2 μg/L
Arsenous acid (AsIII)				14.28 μg/L	0.65 μg/L
Dimethylarsinic acid (DMA)				77.1 μg/L	1.6 μg/L
Monomethylarsonic acid (MMA)				21.6 μg/L	1.0 μg/L
Cadmium	NIMD-02 (low)	NIMD	Fr	0.154 µg/L	0.030 µg/L
	GBW(E)091031	NIOHP, China CDC	Ly	5.34 μg/L	0.34 μg/L
	GBW(E)091032	NIOHP, China CDC	Ly	15.5 μg/L	0.8 μg/L
	SRM 2668	NIST	Fr	Level 1: 1.056 μg/L	0.052 μg/L
				Level 2: 16.40 μg/L	0.25 μg/L
Chromium	SRM 2668	NIST	Fr	Level 1: 1.08 μg/L	0.31 μg/L
				Level 2: 27.7 μg/L	2.1 μg/L
	GBW(E)091027	NIOHP, China CDC	Ly	16.0 μg/L	1.0 μg/L
	GBW(E)091028	NIOHP, China CDC	Ly	30.7 μg/L	2.1 μg/L
Lead	NIES CRM No.18	NIES	Ly	0.0011 mg/L
	SRM 2668	NIST	Fr	Level 1: 1.234 μg/L	0.061 μg/L
				Level 2: 137.9 μg/L	3.6 μg/L
Mercury	SRM 3668	NIST	Fr	Level 1: 0.910 μg/L	0.055 μg/L
				Level 2: 6.38 μg/L	0.46 μg/L
	GBW(E)091029	NIOHP, China CDC	Ly	28.6 μg/L	1.8 μg/L
	GBW(E)091030	NIOHP, China CDC	Ly	48.8 μg/L	2.5 μg/L
	NIMD-02 (low)	NIMD	Fr	0.292 µg/L	0.057 µg/L
	NIMD-03 (high)	NIMD	Fr	4.80 µg/L	0.56 µg/L
Nickel	SRM 2668	NIST	Fr	Level 1: 2.31 μg/L	0.32 μg/L
				Level 2: 115.3 μg/L	5.2 μg/L
Tin	SRM 2668	NIST	Fr	Level 1: 1.69 μg/L	0.14 μg/L
				Level 2: 171.0 μg/L	9.0 μg/L
Selenium	NIES CRM No.18	NIES	Ly	0.059 mg/L	0.005 mg/L
Cobalt	SRM 2668	NIST	Fr	Level 1: 0.816 μg/L	0.058 μg/L
				Level 2: 51.8 μg/L	1.7 μg/L
Zinc	NIES CRM No.18	NIES	Ly	0.62 mg/L	0.05 mg/L
Manganese	SRM 2668	NIST	Fr	Level 1: 1.08 μg/L	0.16 μg/L
				Level 2: 47.6 μg/L	3.4 μg/L
Molybdenum	SRM 2668	NIST	Fr	Level 1: 51.6 μg/L	1.8 μg/L
				Level 2: 1687 μg/L	58 μg/L
Copper	NIES CRM No.18	NIES	Ly	0.010 mg/L
	SRM 2668	NIST	Fr	Level 1: 28.1 μg/L	2.0 μg/L
				Level 2: 134.1 μg/L	5.4 μg/L
Platinum	SRM 2668	NIST	Fr	Level 1: 1.04 μg/L	0.12 μg/L
				Level 2: 117 μg/L	9.8 μg/L

## Sheet: Serum 
Table S4 - (Certified) reference materials for organic environmental contaminants in human serum matrix. The certified values are presented in bold numbers, rest are non-certtified.
Type of material: Fr - frozen, Ly - lyophilised
Substance group	CRM-identifier	Producer	Status	Priority substance	Certified value	Uncertainity
Dibenzofuran Congeners	SRM 1957	NIST	Ly	1,2,3,4,6,7,8-Heptachlorodibenzofuran	39.8 pg/kg	6.2 pg/kg
				1,2,3,4,7,8-Hexachlorodibenzofuran	17.0 pg/kg	3.1 pg/kg
				1,2,3,6,7,8-Hexachlorodibenzofuran	14.1 pg/kg	2.5 pg/kg
				2,3,4,7,8-Pentachlorodibenzofuran	16.4 pg/kg	2.5 pg/kg
	SRM 1958	NIST	Ly	1,2,3,4,6,7,8-Heptachlorodibenzofuran	289 pg/kg	9 pg/kg
				1,2,3,4,7,8,9-Heptachlorodibenzofuran	84 pg/kg	12 pg/kg
				1,2,3,4,7,8-Hexachlorodibenzofuran	95.9 pg/kg	9.3 pg/kg
				1,2,3,6,7,8-Hexachlorodibenzofuran	102 pg/kg	11 pg/kg
				1,2,3,7,8,9-Hexachlorodibenzofuran	94 pg/kg	11 pg/kg
				1,2,3,7,8-Pentachlorodibenzofuran	98 pg/kg	15 pg/kg
				2,3,4,6,7,8-Hexachlorodibenzofuran	900 pg/kg	110 pg/kg
				2,3,4,7,8-Pentachlorodibenzofuran	199 pg/kg	30 pg/kg
				2,3,7,8-Tetrachlorodibenzofuran	104 pg/kg	3 pg/kg
				Octachlorodibenzofuran	83.3 pg/kg	1.7 pg/kg
Dibenzo-p-Dioxin	SRM 1957	NIST	Ly	1,2,3,4,6,7,8-Heptachlorodibenzo-p-dioxin	104 pg/kg	36 pg/kg
				1,2,3,4,7,8-Hexachlorodibenzo-p-dioxin	11.8 pg/kg	1.7 pg/kg
				1,2,3,6,7,8-Hexachlorodibenzo-p-dioxin	82 pg/kg	18 pg/kg
				1,2,3,7,8,9-Hexachlorodibenzo-p-dioxin	18.7 pg/kg	0.3 pg/kg
				1,2,3,7,8-Pentachlorodibenzo-p-dioxin	17.3 pg/kg	2.9 pg/kg
				Octachlorodibenzo-p-dioxin	716 pg/kg	81 pg/kg
	SRM 1958	NIST	Ly	1,2,3,4,6,7,8-Heptachlorodibenzo-p-dioxin	565 pg/kg	90 pg/kg
				1,2,3,4,7,8-Hexachlorodibenzo-p-dioxin	95.3 pg/kg	9.9 pg/kg
				1,2,3,6,7,8-Hexachlorodibenzo-p-dioxin	340 pg/kg	60 pg/kg
				1,2,3,7,8,9-Hexachlorodibenzo-p-dioxin	99.6 pg/kg	7.2 pg/kg
				1,2,3,7,8-Pentachlorodibenzo-p-dioxin	106 pg/kg	12 pg/kg
				2,3,7,8-Tetrachlorodibenzo-p-dioxin	94.2 pg/kg	7.8 pg/kg
				Octachlorodibenzo-p-dioxin	2570 pg/kg	280 pg/kg
PBB 153	SRM 1957	NIST	Ly	PBB 153 2,2',4,4',5,5'-Hexabromobiphenyl	15.5 ng/kg	0.1 ng/kg
	SRM 1958	NIST	Ly	PBB 153 2,2',4,4',5,5'-Hexabromobiphenyl	421 ng/kg	13 ng/kg
PBDE Congeners	SRM 1957	NIST	Ly	PBDE 17 2,2',4-Tribromodiphenyl ether	4.2 ng/kg	1.5 ng/kg
				PBDE 28 2,4,4'-Tribromodiphenyl ether	20.0 ng/kg	2.4 ng/kg
				PDBEs 28 and 33 2,4,4'-Tribromodiphenyl ether and 2’,3,4-Tribromodiphenyl ether	25.1 ng/kg	0.1 ng/kg
				PBDE 47 2,2',4,4'-Tetrabromodiphenyl ether	268 ng/kg	14 ng/kg
				PBDE 66 2,3',4,4'-Tetrabromodiphenyl ether	6.70 ng/kg	0.13 ng/kg
				PBDE 85 2,2',3,4,4'-Pentabromodiphenyl ether	8.2 ng/kg	1.9 ng/kg
				PBDE 99 2,2',4,4',5-Pentabromodiphenyl ether	76.0 ng/kg	3.8 ng/kg
				PBDE 100 2,2',4,4',6-Pentabromodiphenyl ether	49.7 ng/kg	2.7 ng/kg
				PBDE 153 2,2',4,4',5,5'-Hexabromodiphenyl ether	61.0 ng/kg	3.2 ng/kg
				PBDE 154 2,2',4,4',5,6'-Hexabromodiphenyl ether	7.0 ng/kg	1.0 ng/kg
	SRM 1958	NIST	Ly	PBDE 17 2,2',4-Tribromodiphenyl ether	458 ng/kg	32 ng/kg
				PBDE 28 2,4,4'-Tribromodiphenyl ether	462 ng/kg	19 ng/kg
				PBDEs 28 and 31 2,4,4' Tribromodiphenyl ether and 2, 4',5-Tribromodiphenyl ether	484 ng/kg	18 ng/kg
				PBDE 47 2,2',4,4'-Tetrabromodiphenyl ether	651 ng/kg	29 ng/kg
				PBDE 66 2,3',4,4'-Tetrabromodiphenyl ether	440 ng/kg	41 ng/kg
				PBDE 85 2,2',3,4,4'-Pentabromodiphenyl ether	475 ng/kg	39 ng/kg
				PBDE 99 2,2',4,4',5-Pentabromodiphenyl ether	492 ng/kg	15 ng/kg
				PBDE 100 2,2',4,4',6-Pentabromodiphenyl ether	475 ng/kg	27 ng/kg
				PBDE 153 2,2',4,4',5,5'-Hexabromodiphenyl ether	455 ng/kg	54 ng/kg
				PBDE 154 2,2',4,4',5,6'-Hexabromodiphenyl ether	441 ng/kg	39 ng/kg
				PBDE 183 2,2',3,4,4',5',6-Heptabromodiphenyl ether	453 ng/kg	42 ng/kg
				PBDE 206 2,2',3,3',4,4',5,5',6-Nonabromodiphenyl ether	426 ng/kg	4 ng/kg
				PBDE 209 Decabromodiphenyl ether	417 ng/kg	5 ng/kg
PCB Congeners	NMIJ CRM 7407-a	NMIJ	Fr	PCB 118 (2,3',4,4',5-Pentachlorobiphenyl)	27.4 ng/kg	9.0 ng/kg
				PCB 138 (2,2',3,4,4',5'-Hexachlorobiphenyl)	55.6 ng/kg	6.8 ng/kg
				PCB 153 (2,2',4,4',5,5'-Hexachlorobiphenyl)	129.8 ng/kg	16.6 ng/kg
				PCB 194 (2,2',3,3',4,4',5,5'-Octachlorobiphenyl)	9.7 ng/kg	2.4 ng/kg
	SRM 1957	NIST	Ly	PCB 18 2,2',5-Trichlorobiphenyl	4.5 ng/kg	0.8 ng/kg
				PCB 28 2,4,4'-Trichlorobiphenyl	8.6 ng/kg	1.1 ng/kg
				PCB 66 2,3',4,4'-Tetrachlorobiphenyl	5.6 ng/kg	1.7 ng/kg
				PCB 74 2,4,4',5-Tetrachlorobiphenyl	13.8 ng/kg	0.1 ng/kg
				PCB 99 2,2',4,4',5-Pentachlorobiphenyl	11.6 ng/kg	0.6 ng/kg
				PCB 118 2,3',4,4',5-Pentachlorobiphenyl	18.9 ng/kg	1.2 ng/kg
				PCB 138 2,2',3,4,4',5'-Hexachlorobiphenyl	36.9 ng/kg	9.0 ng/kg
				PCB 146 2,2',3,4',5,5'-Hexachlorobiphenyl	7.17 ng/kg	0.26 ng/kg
				PCB 153 2,2',4,4',5,5'-Hexachlorobiphenyl	58.2 ng/kg	0.9 ng/kg
				PCB 156 2,3,3',4,4',5-Hexachlorobipheny	8.24 ng/kg	0.57 ng/kg
				PCB 170 2,2',3,3',4,4',5-Heptachlorobiphenyl	16.2 ng/kg	2.0 ng/kg
				PCB 178 2,2',3,3',5,5',6-Heptachlorobiphenyl	3.61 ng/kg	0.32 ng/kg
				PCB 180 2,2',3,4,4',5,5' Heptachlorobiphenyl	46 ng/kg
				PCBs 180 and 193 2,2',3,4,4',5,5'-Heptachlorobiphenyl and 2,3,3',4',5,5',6-Heptachlorobiphenyl	54.5 ng/kg	0.5 ng/kg
				PCB 183 2,2',3,4,4',5',6-Heptachlorobiphenyl	5.77 ng/kg	0.35 ng/kg
				PCB 187 2,2',3,4',5,5'6-Heptachlorobiphenyl	15.5 ng/kg	0.5 ng/kg
				PCB 194 2,2',3,3',4,4',5,5'-Octachlorobiphenyl	11.9 ng/kg	0.3 ng/kg
				PCBS 196 and 203 2,2',3,3',4,4',5,6'-Octachlorobiphenyl and 2,2',3,4,4',5,5',6-Octachlorobiphenyl	10.9 ng/kg	0.7 ng/kg
				PCB 199 2,2',3,3',4,5,5',6'-Octachlorobiphenyl	11.2 ng/kg	0.8 ng/kg
				PCB 206 2,2',3,3',4,4',5,5',6-Nonachlorobiphenyl	6.98 ng/kg	0.37 ng/kg
				PCB 209 Decachlorobiphenyl	3.33 ng/kg	0.59 ng/kg
	SRM 1958	NIST	Ly	PCB 18 2,2’,5-Trichlorobiphenyl	407 ng/kg	14 ng/kg
				PCB 28 2,4,4'-Trichlorobiphenyl	402 ng/kg	12 ng/kg
				PCB 44 2,2',3,5'-Tetrachlorobiphenyl	408 ng/kg	21 ng/kg
				PCB 49 2,2',4,5'-Tetrachlorobiphenyl	414 ng/kg	15 ng/kg
				PCB 52 2,2',5,5'-Tetrachlorobiphenyl	401 ng/kg	14 ng/kg
				PCB 66 2,3',4,4'-Tetrachlorobiphenyl	414 ng/kg	6 ng/kg
				PCB 74 2,4,4',5-Tetrachlorobiphenyl	414 ng/kg	46 ng/kg
				PCB 87 2,2',3,4,5'-Pentachlorobiphenyl	396 ng/kg	23 ng/kg
				PCB 99 2,2',4,4',5-Pentachlorobiphenyl	385 ng/kg	28 ng/kg
				PCB 101 2,2',4,5,5'-Pentachlorobiphenyl	409 ng/kg	27 ng/kg
				PCB 105 2,3,3',4,4'-Pentachlorobiphenyl	419 ng/kg	31 ng/kg
				PCB 110 2,3,3',4',6-Pentachlorobiphenyl	397 ng/kg	26 ng/kg
				PCB 114 2,3,4,4',5-Pentachlorobiphenyl	46.6 ng/kg	8.4 ng/kg
				PCB 118 2,3',4,4',5-Pentachlorobiphenyl	412 ng/kg	35 ng/kg
				PCB 123 2',3,4,4',5-Pentachlorobiphenyl	52.5 ng/kg	4.8 ng/kg
				PCB 128 2,2',3,3',4,4'-Hexachlorobiphenyl	420 ng/kg	17 ng/kg
				PCB 138 2,2',3,4,4',5'-Hexachlorobiphenyl	473 ng/kg	54 ng/kg
				PCB 146 2,2',3,4',5,5'-Hexachlorobiphenyl	378 ng/kg	26 ng/kg
				PCB 149 2,2',3,4',5',6-Hexachlorobiphenyl	373 ng/kg	22 ng/kg
				PCB 151 2,3,3',4,4'-Hexachlorobiphenyl	381 ng/kg	18 ng/kg
				PCB 153 2,2',4,4',5,5'-Hexachlorobiphenyl	457 ng/kg	36 ng/kg
				PCB 156 2,3,3',4,4',5-Hexachlorobiphenyl	418 ng/kg	19 ng/kg
				PCB 157 2,3,3',4,4',5'-Hexachlorobiphenyl	420 ng/kg	42 ng/kg
				PCB 158 2,3,3',4,4',5'-Hexachlorobiphenyl	365 ng/kg	48 ng/kg
				PCB 167 2,3',4,4',5,5'-Hexachlorobiphenyl	403 ng/kg	26 ng/kg
				PCB 170 2,2',3,3',4,4',5-Heptachlorobiphenyl	422 ng/kg	23 ng/kg
				PCB 172 2,2',3,3',4,5,5'-Heptachlorobiphenyl	395 ng/kg	28 ng/kg
				PCB 177 2,2',3,3', 4',5,6-Heptachlorobiphenyl	392 ng/kg	9 ng/kg
				PCB 178 2,2',3,3',5,5',6-Heptachlorobiphenyl	386 ng/kg	15 ng/kg
				PCB 180 2,2',3,4, 4',5,5'-Heptachlorobiphenyl	459 ng/kg	49 ng/kg
				PCB 183 2,2',3,4,4',5',6-Heptachlorobiphenyl	407 ng/kg	36 ng/kg
				PCB 187 2,2',3,4',5,5',6-Heptachlorobiphenyl	411 ng/kg	38 ng/kg
				PCB 189 2,3,3',4,4',5,5'-Heptachlorobiphenyl	402 ng/kg	31 ng/kg
				PCB 194 2,2',3,3',4,4',5,5'-Octachlorobiphenyl	387 ng/kg	20 ng/kg
				PCB 195 2,2',3,3',4,4',5,6-Octachlorobiphenyl	385 ng/kg	25 ng/kg
				PCB 196 2,2',3,3',4,4',5,6'-Octachlorobiphenyl	397 ng/kg	6 ng/kg
				PCB 199 2,2',3,3',4,5,5',6'-Octachlorobiphenyl	379 ng/kg	21 ng/kg
				PCB 203 2,2',3,4,4',5,5',6-Octachlorobiphenyl	398 ng/kg	49 ng/kg
				PCB 206 2,2',3,3',4,4',5,5',6-Nonachlorobiphenyl	366 ng/kg	8 ng/kg
				PCB 209 Decachlorobiphenyl	338 ng/kg	16 ng/kg
				PCBs 153 and 132 2,2',4,4',5,5' Hexachlorobiphenyl and 2,2',3,3',4,6' Hexachlorobiphenyl	490 ng/kg	23 ng/kg
				PCBs 180 and 193 2,2',3,4, 4',5,5' Heptachlorobiphenyl and 2,3,3', 4',5,5',6 Heptachlorobiphenyl	495 ng/kg	11 ng/kg
Non-Ortho PCB Congeners	SRM 1958	NIST	Ly	PCB 126 3,4,5,3',4'-Pentachlorobiphenyl	7780 pg/kg	1140 pg/kg
				PCB 169 3,4,5,3',4',5'-Hexachlorobiphenyl	8100 pg/kg	330 pg/kg
PFCs	SRM 1957	NIST	Ly	Heptadecafluorononanoic acid (PFNA)	0.878 μg/kg	0.077 μg/kg
				Nonadecafluordecanoic acid (PFDA)	0.39 μg/kg	0.12 μg/kg
				Pentadecafluorooctanoic acid (PFOA)	5.00 μg/kg	0.44 μg/kg
				Perfluorohexanesulfonic acid (PFHxS)	4.00 μg/kg	0.83 μg/kg
				Perfluorooctanesulfonic acid (PFOS)	21.1 μg/kg	1.3 μg/kg
				Perfluoroundecanoic acid (PFUnA)	0.172 μg/kg	0.036 μg/kg
				Tridecafluoroheptanoic acid (PFHpA)	0.305 μg/kg	0.051 μg/kg
	SRM 1958	NIST	Ly	Heptadecafluorononanoic acid (PFNA)	0.66 μg/kg	0.13 μg/kg
				Pentadecafluorooctanoic acid (PFOA)	4.11 μg/kg	0.17 μg/kg
				Perfluorohexanesulfonic acid (PFHxS)	2.66 μg/kg	0.07 μg/kg
				Perfluorooctanesulfonic acid (PFOS)	16.6 μg/kg	0.9 μg/kg
Chlorinated Pesticides	SRM 1957	NIST	Ly	4,4'-DDE	921 ng/kg	76 ng/kg
				Hexachlorobenzene	29.7 ng/kg	3.5 ng/kg
				Pentachlorophenol	2710 ng/kg	880 ng/kg
				trans-Nonachlor	58.3 ng/kg	1.9 ng/kg
				β-HCH	31.3 ng/kg	6.0 ng/kg
	SRM 1958	NIST	Ly	2,4’-DDT	313 ng/kg	43 ng/kg
				2,4'-DDD	347 ng/kg	46 ng/kg
				2,4'-DDE	450 ng/kg	20 ng/kg
				4,4'-DDD	416 ng/kg	17 ng/kg
				4,4'-DDE	1250 ng/kg	130 ng/kg
				4,4'-DDT	293 ng/kg	12 ng/kg
				cis-Chlordane	412 ng/kg	25 ng/kg
				cis-Nonachlor	425 ng/kg	23 ng/kg
				Hexachlorobenzene	442 ng/kg	46 ng/kg
				Mirex	384 ng/kg	59 ng/kg
				Octachlorostyrene	359 ng/kg	19 ng/kg
				Oxychlordane	226 ng/kg	43 ng/kg
				Pentabromophenol	445 ng/kg	93 ng/kg
				Pentachlorophenol	2780 ng/kg	550 ng/kg
				trans-Chlordane	412 ng/kg	6 ng/kg
				trans-Nonachlor	469 ng/kg	6 ng/kg
				α-HCH	260 ng/kg	44 ng/kg
				β-HCH	278 ng/kg	47 ng/kg
				γ-HCH	315 ng/kg	43 ng/kg
Aroclor 1260	SRM 1957	NIST	Ly	Aroclor 1260	540 ng/kg
	SRM 1958	NIST	Ly	Aroclor 1260	5730 ng/kg
Hydroxylated Compounds	SRM 1957	NIST	Ly	2,3,4,6-Tetrabromophenol	120 ng/kg
				2,3,4,6-Tetrachlorophenol	99 ng/kg
Additional Compounds	SRM 1958	NIST	Ly	Pentachloronitrobenzene	480 ng/kg
				2,3,4,6-Tetrabromophenol	150 ng/kg
				2,3,4,6-Tetrachlorophenol	98 ng/kg
				2,2,5,5,8,9,9,10,10-nonachlorobornane (Parlar 62)	320 ng/kg
				2-endo,3-exo,5-endo,6-exo,8,8,10,10-octachlorobornane (Parlar 26)	340 ng/kg
				2-endo,3-exo,5-endo,6-exo,8,8,9,10,10-nonachlorobornane (Parlar 50)	230 ng/kg
Copper	HRM-2011A	HAS			1.148 mg/kg	0.039 mg/kg
	GBW09152	NIM	Fr		1.085 mg/kg	0.044 mg/kg
Selenium	HRM-2011A	HAS			0.1282 mg/kg	0.0052 mg/kg
	GBW09152	NIM	Fr		0.0757 mg/kg	0.0016 mg/kg
	BCR ® – 637	JRC	Fr		7 μg/L	13 μg/L
Zinc	GBW09152	NIM	Fr		1.132 mg/kg	0.056 mg/kg
	BCR ® – 637	JRC	Fr		220 μg/L	9 μg/L
Lithium	SRM 956d	NIST	Fr		Level 1: 1.364 mg/dL	0.020 mg/dL
					Level 2: 0.838 mg/dL	0.014 mg/dL
					Level 3: 0.316 mg/dL	0.008 mg/dL
Aluminium	BCR ® – 637	JRC	Fr		12.5 μg/L	3 μg/L

## Sheet: Blood 
Table S5 - Certified reference materials for inorganic compounds in human blood matrix. The certified values are presented in bold numbers, rest are non-certtified.
Type of material: Fr - frozen, Ly - lyophilised
Substance group	CRM-identifier	Producer	Status	Certified value	Uncertainity
Arsenic	SRM 955d	NIST	Fr	Level 1: 5.31 μg/L	0.76 μg/L
		NIST	Fr	Level 2: 277.5 μg/L	4.8 μg/L
		NIST	Fr	Level 3: 774 μg/L	13 μg/L
	NIMD-04	NIMD	Ly	3.4 μg/L	0.58 μg/L
Cadmium	BCR-634	JRC	Ly	1.4 µg/L	0.4 µg/L
	BCR-635	JRC	Ly	6.6 µg/L	0.6 µg/L
	BCR-636	JRC	Ly	11.6 µg/L	0.6 µg/L
	SRM 955d	NIST	Fr	Level 1: 0.326 μg/L	0.010 μg/L
				Level 2: 5.343 μg/L	0.082 μg/L
				Level 3: 10.50 μg/L	0.11 μg/L
	NIMD-04	NIMD	Ly	0.88 μg/L	0.13 μg/L
Chromium	LGC 8276*	LGC	Fr	6.69 μg/kg	0.28 μg/kg
				7.07 μg/L	0.29 μg/L
				135.9 nmol/L	5.6 nmol/L
	SRM 1401	NIST	Fr	Level 1: 2.89 μg/L	0.13 μg/L
				Level 2: 10.71 μg/L	0.35 μg/L
	SRM 955d	NIST	Fr	Level 1: 0.886 μg/L	0.069 μg/L
				Level 2: 2.012 μg/L	0.037 μg/L
				Level 3: 42.5 μg/L	1.3 μg/L
Mercury and its compounds
Ethylmercury (as Hg)	SRM 955d	NIST	Fr	Level 1: 0.342 μg/L	0.034 μg/L
				Level 2: 0.649 μg/L	0.028 μg/L
Inorganic Mercury (as Hg)				Level 1: 0.405 μg/L	0.024 μg/L
				Level 2: 2.135 μg/L	0.043 μg/L
Mercury (Total)				Level 1: 1.373 μg/L	0.081 μg/L
				Level 2: 6.83 μg/L	0.33 μg/L
				Level 3: 55.3 μg/L	1.6 μg/L
	NIMD-04	NIMD	Ly	6.16 μg/L	0.62 μg/L
Methylmercury (as Hg)				Level 1: 0.626 μg/L	0.020 μg/L
				Level 2: 3.844 μg/L	0.077 μg/L
	NIMD-04	NIMD	Ly	5.46 μg/L	0.5 μg/L
Lead	BCR-634	JRC	Ly	46 µg/L	5 µg/L
	BCR-635	JRC	Ly	210 µg/L	24 µg/L
	BCR-636	JRC	Ly	0.52 . 10^3 µg/L	0.05 . 10^3 µg/L
	SRM 955d	NIST	Fr	Level 1: 1.480 μg/dL	0.026 μg/dL
				Level 2: 4.947 μg/dL	0.085 μg/dL
				Level 3: 42.13 μg/dL	0.63 μg/dL
	NIMD-04	NIMD	Ly	6.76 μg/L	0.6 μg/L
Nickel	LGC 8276*	LGC	Fr	5 μg/kg
	SRM 1401	NIST	Fr	Level 1: 1.9 μg/L
				Level 2: 9.7 μg/L
Selenium	NIMD-04			0.182 mg/L	0.028 mg/L
	SRM 955d			Level 1: 206.6 μg/L	9.5 μg/L
				Level 2: 263 μg/L	16 μg/L
				Level 3: 749 μg/L	62 μg/L
Zinc	NIMD-04			4.82 mg/L	0.55 mg/L
Manganese	NIMD-04			18 μg/L	8.5 μg/L
	SRM 955d			Level 1: 48.8 μg/L	1.3 μg/L
				Level 2: 51.2 μg/L	1.3 μg/L
				Level 3: 75.9 μg/L	2.0 μg/L
	SRM 1401	NIST	Fr	Level 1: 11.51 μg/L	1.14 μg/L
				Level 2: 11.81 μg/L	0.70 μg/L
Cobalt	SRM 955d			Level 1: 0.384 μg/L	0.051 μg/L
				Level 2: 1.610 μg/L	0.057 μg/L
				Level 3: 31.91 μg/L	0.50 μg/L
	LGC 8276*	LGC	Fr	6.78 μg/kg	0.20 μg/kg
	SRM 1401	NIST	Fr	Level 1: 3.12 μg/L	0.18 μg/L
				Level 2: 11.11 μg/L	0.31 μg/L
Molybdenum	LGC 8276*	LGC	Fr	9 μg/kg
	SRM 1401	NIST	Fr	Level 1: 8.20 μg/L	0.97 μg/L
				Level 2: 9.75 μg/L	0.23 μg/L

## Sheet: Hair
Table S6 - Certified reference materials for inorganic compounds in human hair matrix. The certified values are presented in bold numbers, rest are non-certtified. All materials are in powder.
Sunstance group	CRM-identifier	Producer	Certified value	Uncertainity
Arsenic and its compounds	ERM-DB001	JRC	0.044 mg/kg	0.006 mg/kg
	GBW07601a (GSH-1a)/ NCS DC73347a	NIM	0.28 mg/kg	0.05 mg/kg
	GBW09101b (discontinued) / NCS ZC 81002b	NIM/ NCS	0.198 µg/g	0.023 µg/g
	NIMD-01	NIMD	0.17 mg/kg	0.03 mg/kg
	NIES No. 13-a	NIES	0.255 mg/kg	0.016 mg/kg
Cadmium and its compounds	ERM-DB001	JRC	0.125 mg/kg	0.007 mg/kg
	GBW07601a (GSH-1a)/ NCS DC73347a	NIM	0.07 mg/kg	0.01 mg/kg
	GBW09101b (discontinued) / NCS ZC 81002b	NIM/ NCS	0.072 µg/g	0.010 µg/g
	NIES No. 13-a	NIES	0.165 mg/kg	0.012 mg/kg
Chromium and its compounds	GBW07601a (GSH-1a)/ NCS DC73347a	NIM	0.41 mg/kg	0.12 mg/kg
	GBW09101b (discontinued) / NCS ZC 81002b	NIM/ NCS	8.74 µg/g	0.97 µg/g
Lead and its compounds	ERM-DB001	JRC	2.14 mg/kg	0.20 mg/kg
	GBW07601a (GSH-1a)/ NCS DC73347a	NIM	5.7 mg/kg	0.5 mg/kg
	GBW09101b (discontinued) / NCS ZC 81002b	NIM/ NCS	3.83 µg/g	0.18 µg/g
	NIES No. 13-a	NIES	7.42 mg/kg	0.62 mg/kg
Mercury and its compounds
Inorganic mercury	IAEA-085	IAEA	22.9 mg/kg (recommended value)	21.9-23.9 mg/kg (95% conf. inter.)
Mercury	IAEA-085	IAEA	23.2 mg/kg (recommended value)	22.4-24.0 mg/kg (95% conf. inter.)
Inorganic mercury	IAEA-086	IAEA	0.258 mg/kg (recommended value)	0.236-0.279 mg/kg (95% conf. inter.)
Mercury	IAEA-086	IAEA	0.573 mg/kg (recommended value)	0.534-0.612 mg/kg (95% conf. inter.)
Mercury	ERM-DB001	JRC	0.365 mg/kg	0.028 mg/kg
Mercury	GBW07601a (GSH-1a)/ NCS DC73347a	NIM	670 µg/kg	100 µg/kg
Mercury	GBW09101b (discontinued) / NCS ZC 81002b	NIM/ NCS	1.06 µg/g	0.28 µg/g
Methylmercury	NIMD-01	NIMD	0.634 mg/kg	0.071 mg/kg
	NIES No. 13-a	NIES	0.858 mg/kg	0.075 mg/kg
Total Mercury	NIMD-01	NIMD	0.794 mg/kg	0.050 mg/kg
	NIES No. 13-a	NIES	1.06 mg/kg	0.07 mg/kg
Nickel and its compounds	GBW07601a (GSH-1a)/ NCS DC73347a	NIM	0.43 mg/kg	0.12 mg/kg
	GBW09101b (discontinued) / NCS ZC 81002b	NIM/ NCS	5.77 µg/g
Tin and compounds	GBW07601a (GSH-1a)/ NCS DC73347a	NIM	0.2 mg/kg
Zn	NIES No. 13-a	NIES	337 mg/kg	22 mg/kg

## Sheet: non-certified materials
Table S7 - Reference materials for organic and inorganic compounds in different human matrices produced under the scope of the ISO 13485.
Matrix	RM-identifier	Substances	Producer
Plasma	ClinChek® Plasma Control, lyophil., for Trace Elements - Level I and II	As, Cd, Cr, Hg, Ni, Sn	RECIPE
Plasma	ClinCal® Plasma Calibrator, lyophil., for Trace Elements	As, Cd, Cr, Pb, Hg, Ni, Sn	RECIPE
Urine	ClinChek® Urine Control, lyophil., for Phenolic Compounds, Level I, II	Bisphenol A, o-cresol, 1-Hydroxypyrene, 1-Naphthol, 2-Naphthol, Pentachlorophenol, Phenol	RECIPE
Urine	ClinCal® Urine Calibrator, lyophil., for Phenolic Compounds		RECIPE
Urine	Seronorm™ Trace Elements Urine - L-1, L-2	As, Cd, Cr, Pb, Hg, Ni, Sn	SERO
Urine	Seronorm™ Trace Elements Urine - L-1 RUO, L-2 RUO		SERO
Urine	ClinChek® Urine Control, lyophil., for Trace Elements - Level I and Level II	As, Cd, Cr, Pb, Hg, Ni, Sn	RECIPE
Urine	ClinCal® Urine Calibrator, lyophil., for Trace Elements		RECIPE
Urine	Lyphochek Urine Metals Control - Level 1 and Level 2	As, Cd, Cr, Pb, Hg, Ni Pentachlorophenol, Phenol, Phenylglyoxylic Acid	Bio-Rad
Urine	Urine metals - High range and Normal range	As, Cd, Cr, Pb, Hg, Ni	UTAK
Serum	Seronorm™ Trace Elements Serum - L-1 and L-2	As, Cd, Cr, Pb, Hg, Ni, Sn	SERO
Serum	Seronorm™ Trace Elements Serum - L-1 RUO and L-2 RUO		SERO
Serum	ClinChek® Serum Control, lyophil., for Trace Elements - Level I and level II	As, Cd, Cr, Hg, Ni, Sn	RECIPE
Serum	ClinCal® Serum Calibrator, lyophil., for Trace Elements		RECIPE
Serum	ClinCal® Serum Calibrator, lyophil., for Trace Elements (Level 1- 4)		RECIPE
Serum	Trace elements - High range and Normal range	Cd, Cr, Ni	UTAK
Blood	Seronorm™ Trace Elements Whole Blood - L-1, L-2 and L-3	As, Cd, Cr, Pb, Hg, MeHg, Ni, Sn	SERO
Blood	Seronorm™ Trace Elements Whole Blood - L-1 RUO, L-2 RUO and L-3 RUO		SERO
Blood	ClinChek® Whole Blood, lyophil., for Trace Elements - Level I, Level II and Level III	As, Cd, Cr, Pb, Hg, Ni, Sn	RECIPE
Blood	ClinCal® Whole Blood Calibrator, lyophil., for Trace Elements		RECIPE
Blood	Lyphochek Whole Blood Metals Control - Level 1, Level 2 and Level 3	As, Cd, Pb, Hg	Bio-Rad
Blood	Lyphochek Whole Blood Control - Level 1, Level 2 and Level 3	Pb	Bio-Rad
Blood	Metals - Level 1, Level 2 and Level 3	As, Cd, Cr, Pb, Hg	UTAK
Blood	Lead - Level 1, Level 2 and Level 3	Pb	UTAK
