# Supplementary material for: Quality assurance and quality control for human biomonitoring data—focus on matrix reference materials
Source: Anal Bioanal Chem. 2025 Apr 22;417(16):3513–28. doi: 10.1007/s00216-025-05859-3 (PMC12206187; doi:10.1007/s00216-025-05859-3)
Supplement: Supplementary file 2 — (XLSX 24.1 KB) [file 216_2025_5859_MOESM2_ESM.xlsx]

## Sheet: biomarkers summary 
Compound group	CAS number	Individual compound	Matrix	No HBM studies	HBM Study
2,2,4-Trimethyl-1,3-pentanediol diisobutyrate (TXIB) metabolites	144-19-4	2,2,4-Trimethyl-1,3-pentanediol (TMPD)	Urine	1	CHMS
2,2,4-Trimethyl-1,3-pentanediol diisobutyrate (TXIB) metabolites	35763-45-2	2,2,4-Trimethyl-3-hydroxy valeric acid (HTMV)	Urine	1	CHMS
Acrylamide metabolites		Acrylamide haemoglobin adduct	Whole blood	1	CHMS
Acrylamide metabolites		Glycidamide haemoglobin adduct	Whole blood	1	CHMS
Biocide	96-45-7	Ethylene thiourea	Urine	1	CHMS
Biocide	31016-74-7	Ortho-phenylphenol glucuronide	Urine	1	CHMS
Biocide	1084-51-1	Ortho-phenylphenol sulfate	Urine	1	CHMS
Biocide	101-20-2	Triclocarban	Urine	1	JECS
Biocide	3380-34-5	Triclosan	Urine	2	KoNEHS, JECS
Disinfection by-products	75-27-4	Bromodichloromethane	Whole blood	1	NHANES
Disinfection by-products	124-48-1	Dibromochloromethane (Chlorodibromomethane)	Whole blood	1	NHANES
Disinfection by-products	75-25-2	Tribromomethane (Bromoform)	Whole blood	1	NHANES
Disinfection by-products	67-66-3	Trichloromethane (Chloroform)	Whole blood	1	NHANES
Elements and their compounds	15584-04-0	Arsenate	Whole blood	1	CHMS
Elements and their compounds	15502-74-8	Arsenite	Whole blood	1	CHMS
Elements and their compounds	64436-13-1 / 39895-81-3	Arsenocholine and arsenobetaine	Whole blood	1	CHMS
Elements and their compounds	7440-42-8	B	Whole blood	1	CHMS
Elements and their compounds	7440-43-9	Cd	Whole blood	5	PARC, CHMS, NHANES, JECS, CNHBM
Elements and their compounds	7440-48-4	Co	Whole blood	3	PARC, NHANES, CNHBM
Elements and their compounds	7440-47-3	Cr	Whole blood	4	PARC, CHMS, NHANES, CNHBM
Elements and their compounds	7440-47-3	Cr (VI) in red blood cells	Whole blood	1	CHMS
Elements and their compounds	75-60-5	Dimethylarsinic acid	Whole blood	1	CHMS
Elements and their compounds	7439-97-6	Hg	Whole blood	5	PARC, CHMS, NHANES, KoNEHS, CNHBM
Elements and their compounds		Inorganic-related arsenic species	Whole blood	2	CHMS, CNHBM
Elements and their compounds	7439-97-6	Mercury (total)	Whole blood	2	CHMS, JECS
Elements and their compounds	22967-92-6	Methylmercury	Whole blood	2	CHMS, JECS
Elements and their compounds	7439-96-5	Mn	Whole blood	4	PARC, NHANES, JECS, CNHBM
Elements and their compounds	7439-98-7	Mo	Whole blood	1	CNHBM
Elements and their compounds	124-58-3	Monomethylarsonic acid	Whole blood	1	CHMS
Elements and their compounds	7440-02-0	Ni	Whole blood	1	CNHBM
Elements and their compounds	7439-92-1	Pb	Whole blood	6	PARC, CHMS, NHANES, KoNEHS, JECS, CNHBM
Elements and their compounds	7440-36-0	Sb	Whole blood	1	CNHBM
Elements and their compounds	7782-49-2	Se	Whole blood	4	CHMS, NHANES, JECS, CNHBM
Elements and their compounds	7782-49-2	Se (in plazma)	Whole blood	1	PARC
Elements and their compounds	7440-31-5	Sn	Whole blood	1	CNHBM
Elements and their compounds	7440-28-0	Tl	Whole blood	1	CNHBM
Elements and their compounds	7429-90-5	Al	Urine	1	PARC
Elements and their compounds	64436-13-1	Arsenobetaine	Urine	3	PARC, CHMS, NHANES
Elements and their compounds	39895-81-3	Arsenocholine	Urine	2	CHMS, NHANES
Elements and their compounds	7440-38-2	As (III)	Urine	3	PARC, CHMS, NHANES
Elements and their compounds	15584-04-0	As (V)	Urine	3	PARC, CHMS, NHANES
Elements and their compounds	7440-42-8	B	Urine	1	CHMS
Elements and their compounds	7440-39-3	Ba	Urine	1	NHANES
Elements and their compounds	7440-43-9	Cd	Urine	5	PARC, CHMS, NHANES, KoNEHS, CNHBM
Elements and their compounds	7440-48-4	Co	Urine	3	PARC, NHANES, CNHBM
Elements and their compounds	7440-47-3	Cr	Urine	3	PARC, NHANES, CNHBM
Elements and their compounds	7440-46-2	Cs	Urine	1	NHANES
Elements and their compounds	7440-50-8	Cu	Urine	1	PARC
Elements and their compounds	75-60-5	Dimethylarsinic acid	Urine	3	PARC, CHMS, NHANES
Elements and their compounds	7439-97-6	Hg	Urine	5	PARC, CHMS, NHANES, KoNEHS, CNHBM
Elements and their compounds	7439-93-2	Li	Urine	1	PARC
Elements and their compounds	7439-96-5	Mn	Urine	3	PARC, NHANES, CNHBM
Elements and their compounds	7439-98-7	Mo	Urine	3	PARC, NHANES, CNHBM
Elements and their compounds	124-58-3	Monomethylarsonic acid	Urine	3	PARC, CHMS, NHANES
Elements and their compounds	7440-02-0	Ni	Urine	3	PARC, NHANES, CNHBM
Elements and their compounds	7439-92-1	Pb	Urine	3	PARC, NHANES, CNHBM
Elements and their compounds	7440-06-4	Pt	Urine	1	PARC
Elements and their compounds	7440-36-0	Sb	Urine	2	NHANES, CNHBM
Elements and their compounds	7782-49-2	Se	Urine	1	CNHBM
Elements and their compounds	7440-31-5	Sn	Urine	3	PARC, NHANES, CNHBM
Elements and their compounds	7440-24-6	Sr	Urine	2	PARC, NHANES
Elements and their compounds	7440-28-0	Tl	Urine	2	NHANES, CNHBM
Elements and their compounds	7440-38-2	Total As	Urine	4	PARC, CHMS, NHANES, CNHBM
Elements and their compounds	7440-61-1	U	Urine	1	NHANES
Elements and their compounds	7440-33-7	W	Urine	1	NHANES
Elements and their compounds	7440-66-6	Zn	Urine	1	PARC
Elements and their compounds	7439-97-6	Hg	Hair	1	PARC
Ethylene oxide haemoglobin adduct		Ethylene oxide haemoglobin adduct	Whole blood	1	NHANES
Flame retardant metabolites	124104-46-7	2-((Isopropyl)phenyl)phenyl phosphate (iPPPP)	Urine	1	NHANES
Flame retardant metabolites	19438-10-7	2,3,4,5-Tetrabromobenzoic acid (TBBA)	Urine	1	NHANES
Flame retardant metabolites	125904-12-6	4-((Tert-butyl)phenyl)phenyl phosphate (tBPPP)	Urine	1	NHANES
Flame retardant metabolites	13674-84-5	Bis(1,3-dichloro-2-propyl) phosphate (BDCPP)	Urine	1	NHANES
Flame retardant metabolites	12408-04-1	Bis(1-chloro-2-propyl) phosphate (BCPP)	Urine	1	NHANES
Flame retardant metabolites	117-82-8	Bis(2-chloroethyl) phosphate (BCEtP)	Urine	1	NHANES
Flame retardant metabolites	105-46-4	Dibutyl phosphate (DBuP)	Urine	1	NHANES
Flame retardant metabolites	838-85-7	Diphenyl phosphate (DPhP)	Urine	1	NHANES
PAHs metabolites	5315-18-8	1-hydorxypyren	Urine	2	KoNEHS, CNHBM
PAHs metabolites	90-15-3	1-hydroxynaphthalene	Urine	1	CNHBM
PAHs metabolites	71-41-0	1-hydroxypentane	Urine	2	KoNEHS, CNHBM
PAHs metabolites	1689-64-1	2-hydroxyfluoren	Urine	2	KoNEHS, CNHBM
PAHs metabolites	135-19-3	2-hydroxynaphthalene	Urine	1	CNHBM
PAHs metabolites	602-51-1	2-hydroxyphenanthrene	Urine	1	CNHBM
PAHs metabolites	135-19-3	2-naphthol	Urine	1	KoNEHS
PAHs metabolites	17078-43-2	3-hydroxychrysene	Urine	1	CNHBM
PAHs metabolites	1689-64-1	3-hydroxyfluorene	Urine	1	CNHBM
PAHs metabolites	17078-44-3	6-hydroxychrysene	Urine	1	CNHBM
Perchlorate and other anions	14797-55-8	Nitrate	Urine	1	NHANES
Perchlorate and other anions	14797-73-0	Perchlorate	Urine	1	NHANES
Perchlorate and other anions	302-04-5	Thiocyanate	Urine	1	NHANES
Pesticides - aminomethylphosphonic acid	1066-51-9	Aminomethylphosphonic acid (AMPA)	Urine	1	PARC
Pesticides - glyphosate	1071-83-6	Glyphosate	Urine	1	PARC
Pesticides - neonicotinoids	105253-43-5	Acetamiprid-N-desmethyl	Urine	1	JECS
Pesticides - neonicotinoids	135410-20-7	Acetamprid	Urine	2	PARC, JECS
Pesticides - neonicotinoids	210880-92-5	Clothianidin	Urine	1	JECS
Pesticides - neonicotinoids	105253-44-6	Clothianidin-desmethyl	Urine	1	JECS
Pesticides - neonicotinoids	165252-70-0	Dinotefuran	Urine	1	JECS
Pesticides - neonicotinoids	158062-67-0	Flonicamid	Urine	1	JECS
Pesticides - neonicotinoids	138261-41-3	Imidacloprid	Urine	2	PARC, JECS
Pesticides - neonicotinoids	214525-74-1	Imidacloprid 5-hydroxy	Urine	1	PARC discovery
Pesticides - neonicotinoids	214525-75-2	Imidacloprid olefin	Urine	2	PARC discovery, JECS
Pesticides - neonicotinoids	105253-44-6	N-desmethyl acetamiprid	Urine	1	PARC
Pesticides - neonicotinoids	150824-47-8	Nitenpyram	Urine	1	JECS
Pesticides - neonicotinoids	946578-00-3	Sulfoxaflor	Urine	1	JECS
Pesticides - neonicotinoids	111988-49-9	Thiacloprid	Urine	1	JECS
Pesticides - neonicotinoids	676228-91-4	Thiacloprid-amide	Urine	1	JECS
Pesticides - neonicotinoids	153719-23-4	Thiamethoxam	Urine	1	JECS
Pesticides - organophosphates	6515-38-4	3,5,6-trichloro-2-pyridinol	Urine	1	PARC
Pesticides - organophosphates	298-06-6	Diethyldithiophosphate	Urine	3	CHMS, NHANES, JECS
Pesticides - organophosphates	6834-92-0	Diethylphosphate	Urine	3	CHMS, NHANES, JECS
Pesticides - organophosphates	597-82-0	Diethylthiophosphate	Urine	3	CHMS, NHANES, JECS
Pesticides - organophosphates	24645-39-8	Dimethyldithiophosphate	Urine	3	CHMS, NHANES, JECS
Pesticides - organophosphates	756-79-6	Dimethylphosphate	Urine	3	CHMS, NHANES, JECS
Pesticides - organophosphates	756-80-9	Dimethylthiophosphate	Urine	3	CHMS, NHANES, JECS
Pesticides - pyrethroids	115963-94-6	(1R,3R)-3-(2,2-dichloroethenyl)-2,2-dimethylcyclopropane-1-carboxylic acid (cis-DCCA)	Urine	2	PARC, CHMS
Pesticides - pyrethroids	115963-95-7	(1R,3S)-3-(2,2-Dichlorovinyl)-2,2-dimethylcyclopropanecarboxylic acid (trans-DCCA)	Urine	2	PARC, CHMS
Pesticides - pyrethroids	59952-39-5	3-(2,2-Dibromoethenyl)-2,2-dimethylcyclopropane-1-carboxylic acid (cis-DBCA)	Urine	2	PARC, CHMS
Pesticides - pyrethroids	3739-38-6	3-Phenoxybenzoic acid (3-PBA)	Urine	3	PARC, CHMS, KoNEHS
Pesticides - pyrethroids	883443-63-6	4-Fluoro-3-phenoxybenzoic acid (4-F-3PBA)	Urine	2	PARC, CHMS
Pesticides - pyrethroids	68127-59-3	cis-3-(2-Chloro-3,3,3-trifluoroprop-1-en-1-yl)-2,2-dimethylcyclopropanecarboxylic acid (CIF3CA)	Urine	1	PARC
PFAS	20039-25-8	1H,1H,2H,2H-Perfluorohexanesulphonic acid (4:2 FTSA)	Serum	2	PARC discovery, JECS
PFAS	307-55-1	1h,1h,2h,2h-perfluorooctanesulfonic acid (6:2 FTSA)	Serum	2	PARC discovery, JECS
PFAS	75853-59-9	2-(N-Methylperfluorooctanesulfonamido)acetic acid (MeFOSAA)	Serum	3	PARC discovery, NHANES, JECS
PFAS	13252-13-6	2,3,3,3-Tetrafluoro-2-(heptafluoropropoxy)propanoic acid (genX)	Serum	2	PARC discovery, NHANES
PFAS	375-85-9	3,3,4,4,5,5,6,6,7,7,8,8,9,9,10,10,10-Heptadecafluorodecanesulphonic acid (8:2 FTSA)	Serum	2	PARC discovery, JECS
PFAS	62017-67-4	4,8-Dioxa-3H-perfluorononanoic acid (adona)	Serum	2	PARC discovery, NHANES
PFAS		4:2 Chlorinated Polyfluorinated Ether Sulfonate (4:2Cl-PFESA)	Serum	1	CNHBM
PFAS		6:2 Chlorinated Polyfluorinated Ether Sulfonate (6:2 CI-PFESA)	Serum	1	CNHBM
PFAS	958445-44-8	6:2 Polyfluoroalkyl phosphoric acid diester (6:2 diPAP)	Serum	1	JECS
PFAS		8:2 Chlorinated Polyfluorinated Ether Sulfonate (8:2Cl-PFESA)	Serum	1	CNHBM
PFAS	1025397-58-4	8:2 Polyfluoroalkyl phosphoric acid diester (8:2 diPAP)	Serum	1	JECS
PFAS	1025726-54-8	9-Chlorohexadecafluoro-3-oxanonane-1-sulfonic acid	Serum	1	NHANES
PFAS	1763-23-1	Branched Perfluoromethylheptane sulfonic acid (Sm-PFOS)	Serum	1	NHANES
PFAS	375-92-8	Branched Perfluorooctanoic acid (Sb-PFOA)	Serum	1	NHANES
PFAS	2991-50-6	N-Ethyl perfluorooctane sulphonamide (EtFOSA-M)	Serum	1	JECS
PFAS	4151-50-2	N-Ethyl-N-[(heptadecafluorooctyl)sulphonyl]glycine (EtFOSAA)	Serum	2	PARC discovery, JECS
PFAS	31506-32-8	N-Methyl perfluorooctane sulphonamide (MeFOSA-M)	Serum	1	JECS
PFAS	1763-23-1	n-Perfluorooctane sulfonic acid (n-PFOS)	Serum	1	NHANES
PFAS	375-95-1	n-Perfluorooctanoic acid (n-PFOA)	Serum	1	NHANES
PFAS	756426-58-1	Perfluoro(2-((6-chlorohexyl)oxy)ethanesulfonic acid) (9Cl-PF3ONS)	Serum	1	PARC discovery
PFAS	375-73-5	Perfluorobutane sulfonate (PFBS)	Serum	3	PARC, JECS, CNHBM
PFAS	375-22-4	Perfluorobutanoic acid (PFBA)	Serum	3	PARC discovery, JECS, CNHBM
PFAS	335-77-3	Perfluorodecane sulphonic acid (PFDS)	Serum	1	JECS
PFAS	335-76-2	Perfluorodecanoic acid (PFDA)	Serum	4	PARC, NHANES, JECS, CNHBM
PFAS	307-55-1	Perfluorododecanoic acid (PFDoA)	Serum	1	JECS
PFAS	307-55-1	Perfluorododecanoic acid (PFDoA)	Serum	2	PARC discovery, CNHBM
PFAS	375-92-8	Perfluoroheptanesulfonic acid (PFHpS)	Serum	4	PARC, NHANES, JECS, CNHBM
PFAS	375-85-9	Perfluoroheptanoic acid (PFHpA)	Serum	3	PARC discovery, JECS, CNHBM
PFAS	67905-19-5	Perfluorohexadecanoic acid (PFHxDA)	Serum	1	KoNEHS
PFAS	67905-19-5	Perfluorohexadecanoic acid (PFHxDA)	Serum	1	JECS
PFAS	355-46-4	Perfluorohexane sulfonate (PFHxS)	Serum	4	PARC, NHANES, KoNEHS, JECS
PFAS	307-24-4	Perfluorohexanoic acid (PFHxA)	Serum	4	PARC discovery, NHANES, JECS, CNHBM
PFAS	375-95-1	Perfluorononanesulfonic acid (PFNS)	Serum	1	PARC discovery
PFAS	375-95-1	Perfluorononanoic acid (PFNA)	Serum	5	PARC, NHANES, KoNEHS, JECS, CNHBM
PFAS	67905-19-5	Perfluorooctadecanoic acid (PFODA)	Serum	1	JECS
PFAS	1763-23-1	Perfluorooctane sulfonate (PFOS)	Serum	5	PARC, NHANES, KoNEHS, JECS, CNHBM
PFAS	2965-52-8	Perfluorooctane sulphonamido ethanol-based phosphate ester (diSAmPAP)	Serum	1	JECS
PFAS	335-67-1	Perfluorooctanoic acid (PFOA)	Serum	5	PARC, NHANES, KoNEHS, JECS, CNHBM
PFAS	2706-90-3	Perfluoropentanoic acid (PFPA)	Serum	1	JECS
PFAS	376-06-7	Perfluorotetradecanoic acid (PFTeDA)	Serum	2	JECS, CNHBM
PFAS	72629-94-8	Perfluorotridecanoic acid (PFTriDA)	Serum	1	CNHBM
PFAS	72629-94-8	Perfluorotridecanoic acid (PFTrDA)	Serum	1	JECS
PFAS	2058-94-8	Perfluoroundecanoic acid (PFUnA)	Serum	1	JECS
PFAS	2058-94-8	Perfluoroundecanoic acid (PFUnDA)	Serum	3	PARC discovery, NHANES, CNHBM
PFAS	2706-91-4	Perfluorovaleric acid (PFPeA)	Serum	2	PARC discovery, CNHBM
PFAS	375-73-5	Perfluorobutane sulfonate (PFBS)	Plasma	1	CHMS
PFAS	375-22-4	Perfluorobutanoic acid (PFBA)	Plasma	1	CHMS
PFAS	335-76-2	Perfluorodecanoic acid (PFDA)	Plasma	1	CHMS
PFAS	355-46-4	Perfluorohexane sulfonate (PFHxS)	Plasma	1	CHMS
PFAS	307-24-4	Perfluorohexanoic acid (PFHxA)	Plasma	1	CHMS
PFAS	375-95-1	Perfluorononanoic acid (PFNA)	Plasma	1	CHMS
PFAS	1763-23-1	Perfluorooctane sulfonate (PFOS)	Plasma	1	CHMS
PFAS	335-67-1	Perfluorooctanoic acid (PFOA)	Plasma	1	CHMS
PFAS	2058-94-8	Perfluoroundecanoic acid (PFUnDA)	Plasma	1	CHMS
Phenols	1786-81-8	3-methyl-4-nitrophenol	Urine	1	JECS
Phenols	140-66-7	4-tert-octylphenol	Urine	1	JECS
Phenols	94-18-8	Benzylparaben [BeP]	Urine	1	JECS
Phenols	80-05-7	Bisphenol A (BPA)	Urine	5	PARC, CHMS, KoNEHS, JECS, CNHBM
Phenols	1478-61-1	Bisphenol AF (BPAF)	Urine	2	PARC discovery, JECS
Phenols	1571-75-5	Bisphenol AP (BPAP)	Urine	1	PARC discovery
Phenols	77-40-7	Bisphenol B (BPB)	Urine	1	PARC discovery
Phenols	2081-08-5	Bisphenol E (BPE)	Urine	1	PARC discovery
Phenols	620-92-8	Bisphenol F (BPF)	Urine	4	PARC, KoNEHS, JECS, CNHBM
Phenols	2167-51-3	Bisphenol P (BPP)	Urine	1	PARC discovery
Phenols	80-09-1	Bisphenol S (BPS)	Urine	3	PARC, KoNEHS, JECS
Phenols	1623-73-8	Bisphenol Z (BPZ)	Urine	1	PARC discovery
Phenols	84852-15-3	Branched 4-nonylphenol	Urine	1	JECS
Phenols	94-26-8	Butyl paraben	Urine	3	CHMS, KoNEHS, JECS
Phenols	120-47-8	Ethyl paraben	Urine	3	CHMS, KoNEHS, JECS
Phenols	1085-12-7	Heptylparaben	Urine	1	JECS
Phenols	4247-02-3	Isobutylparaben [isoBuP]	Urine	1	JECS
Phenols	4191-73-5	Isopropylparaben [isoPrP]	Urine	1	JECS
Phenols	25154-52-3	Linear 4-nonylphenol	Urine	1	JECS
Phenols	99-76-3	Methyl paraben	Urine	3	CHMS, KoNEHS, JECS
Phenols	100-02-7	Para-nitrophenol	Urine	1	JECS
Phenols	42026-95-1	Pentylparaben [PeP]	Urine	1	JECS
Phenols	94-13-3	Propyl paraben	Urine	3	CHMS, KoNEHS, JECS
Phenols	79-94-7	Tetrabromobisphenol A	Urine	1	CNHBM
Phenols	79-95-8	Tetrachlorobisphenol A	Urine	1	CNHBM
Phthalates	40809-41-4	2-Ethyl-5-carboxypentyl phthalate (5cx-MEPP)	Urine	1	PARC
Phthalates		Cyclohexane-1,2-dicarboxylic acid mono(carboxyisooctyl ester) (MCOCH)	Urine	1	NHANES
Phthalates	28181-30-4	Mono(2-ethyl-5-carboxypentyl) phthalate (MECPP)	Urine	3	CHMS, NHANES, KoNEHS
Phthalates	40321-74-2	mono-(2-Ethyl-5-hydroxyhexyl) phthalate (5OH-MEHP)	Urine	1	PARC
Phthalates	40321-74-2	Mono(2-ethyl-5-hydroxyhexyl) phthalate (MEHHP)	Urine	4	CHMS, NHANES, KoNEHS, CNHBM
Phthalates	23985-85-1	Mono(2-ethyl-5-oxohexyl) phthalate (MEOHP)	Urine	4	CHMS, NHANES, KoNEHS, CNHBM
Phthalates	23985-85-1	Mono(2-ethyl-5-oxohexyl)phthalate (5oxo-MEHP)	Urine	1	PARC
Phthalates	4376-20-9	Mono(2-ethylhexyl) phthalate (MEHP)	Urine	4	PARC, CHMS, NHANES, CNHBM
Phthalates	31121-86-7	Mono-(3-carboxypropyl) phthalate (MCPP)	Urine	3	CHMS, NHANES, KoNEHS
Phthalates	936021-98-6	Mono-(4-methyl-7-hydroxyoctyl) phthalate (OH-MiNP)	Urine	1	PARC
Phthalates	1372605-11-2	Mono-(6-hydroxy-2-propylheptyl) phthalate (OH-MiDP)	Urine	1	PARC discovery
Phthalates	936022-02-5	Mono-(7-carboxy-4-methylheptyl) Phthalate (cx-MiNP)	Urine	1	PARC
Phthalates	898544-09-7	Mono(carboxyisooctyl) phthalate (MCiOP)	Urine	2	CHMS, NHANES
Phthalates	27969-15-7	Mono[2-(carboxymethyl)hexyl] phthalate (MCMHP)	Urine	1	CHMS
Phthalates	1684398-42-2	Mono-2-ethyl-5-carboxypentyl terephthalate (MECPTP)	Urine	1	NHANES
Phthalates	1684398-38-6	Mono-2-ethyl-5-hydroxyhexyl terephthalate (MEHHTP)	Urine	1	NHANES
Phthalates	64339-39-5	Mono-2-methyl-2-hydroxypropyl phthalate (MHiBP)	Urine	1	NHANES
Phthalates	57074-43-8	Mono-3-hydroxy-n-butyl phthalate (3OH-MBP)	Urine	2	CHMS, NHANES
Phthalates	85-68-7	monobenzyl phthalate (MBzP)	Urine	5	PARC, CHMS, NHANES, KoNEHS, CNHBM
Phthalates	131-70-4	Monobutyl Phthalate (MnBP)	Urine	5	PARC, CHMS, NHANES, KoNEHS, CNHBM
Phthalates		Mono-carboxy-isodecyl phthalate (cx-MiDP)	Urine	1	PARC discovery
Phthalates		Monocarboxyisononyl phthalate (MCiNP)	Urine	2	CHMS, NHANES
Phthalates		Mono-carboxy-n-heptyl phthalate (MCHpP)	Urine	1	CHMS
Phthalates	84-61-7	Monocyclohexyl Phthalate (MCHP)	Urine	3	PARC discovery, CHMS, CNHBM
Phthalates	2306-33-4	Monoethyl Phthalate (MEP)	Urine	5	PARC, CHMS, NHANES, KoNEHS, CNHBM
Phthalates		Monohydroxyisodecyl phthalate (MHiDP)	Urine	1	CHMS
Phthalates		Monohydroxyisononyl phthalate (MHiNP)	Urine	1	CHMS
Phthalates	137-42-8	Monoisobutyl phthalate (MiBP)	Urine	4	PARC, CHMS, NHANES, CNHBM
Phthalates	68515-49-1	Monoisodecyl phthalate (MiDP)	Urine	2	CHMS, CNHBM
Phthalates	68515-48-0	Monoisononyl phthalate (MiNP)	Urine	3	CHMS, NHANES, CNHBM
Phthalates	131-11-3	Monomethyl phthalate (MMP)	Urine	3	CHMS, KoNEHS, CNHBM
Phthalates	5393-13-7	Mono-n-octyl phthalate (MOP)	Urine	2	CHMS, CNHBM
Phthalates	5393-13-7	Monooctyl Phthalate (MnOP)	Urine	1	PARC discovery
Phthalates		Monooxoisodecyl phthalate (MOiDP)	Urine	1	CHMS
Phthalates		Monooxoisononyl phthalate (MOiNP)	Urine	2	CHMS, NHANES
Phthalates	2315-67-5	Monopentyl Phthalate (MnPeP)	Urine	1	PARC discovery
Phthalates substitutes		cis-Cyclohexane-1,2-dicarboxylic mono carboxyisononyl ester (cis-cx-MINCH)	Urine	2	PARC, CHMS
Phthalates substitutes		Cyclohexane-1,2-dicarboxylate-mono(oxo-isononyl) ester (oxo-MINCH)	Urine	2	PARC, CHMS
Phthalates substitutes	1076-97-7	Cyclohexane-1,2-dicarboxylic acid (CHDA)	Urine	1	CHMS
Phthalates substitutes		Cyclohexane-1,2-dicarboxylic acid mono(hydroxy-isononyl ester) (MHNCH)	Urine	1	NHANES
Phthalates substitutes	1637562-52-7	Cyclohexane-1,2-dicarboxylic mono hydroxy-isononyl ester (OH-MINCH)	Urine	2	PARC, CHMS
Phthalates substitutes	1684398-38-6	Mono(2-ethyl-5-hydroxyhexyl) terephthalate (5OH-MEHTP)	Urine	1	PARC
Phthalates substitutes	1684398-42-2	Mono-2-ethyl-5-carboxypentyl terephthalate (MECPTP)	Urine	1	PARC
Phthalates substitutes	134998-71-3	Mono-2-ethyl-5-hydroxyhexyl adipate (5OH-MEHA)	Urine	1	PARC discovery
Phthalates substitutes	2374216-86-9	Mono-5-carboxy-2-ethylpentyl adipate (5cx-MEPA)	Urine	1	PARC discovery
Phthalates substitutes		trans-Cyclohexane-1,2-diarboxylic mono carboxyisononyl ester (trans-cx-MINCH)	Urine	1	CHMS
Phthalates substitutes		trans-Cyclohexane-1,2-dicarboxylic mono isononyl ester (trans-MINCH)	Urine	1	CHMS
Tobacco alkaloids and metabolites	32421-45-3	1-(3-Pyridyl)-1-butanol-4-carboxylic acid	Urine	1	NHANES
Tobacco alkaloids and metabolites	494-52-0	Anabasine	Urine	1	NHANES
Tobacco alkaloids and metabolites	581-49-7	Anatabine	Urine	1	NHANES
Tobacco alkaloids and metabolites	486-56-6	Cotinine	Urine	4	PARC, CHMS, NHANES, KoNEHS
Tobacco alkaloids and metabolites	36508-80-2	Cotinine N-Oxide	Urine	1	NHANES
Tobacco alkaloids and metabolites	16920-71-3	Nicotine 1'-Oxide, Total	Urine	1	NHANES
Tobacco alkaloids and metabolites	54-11-5	Nicotine, total	Urine	1	NHANES
Tobacco alkaloids and metabolites	494-97-3	Nornicotine, Total	Urine	1	NHANES
Tobacco alkaloids and metabolites	54835-83-1	Trans-3'-Hydroxycotinine	Urine	1	NHANES
Tobacco alkaloids and metabolites	486-56-6	Cotinine	Serum	2	CHMS, NHANES
Tobacco alkaloids and metabolites	54835-83-1	trans-3'-Hydroxycotinine	Serum	1	NHANES
Tri-(2-ethylhexyl) trimellitate (TEHT) metabolites	73633-34-2	1-Mono(2-ethylhexyl)trimellitate (1-MEHTM)	Urine	1	CHMS
Tri-(2-ethylhexyl) trimellitate (TEHT) metabolites	73633-35-3	2-Mono(2-ethylhexyl)trimellitate (2-MEHTM)	Urine	1	CHMS
Tri-(2-ethylhexyl) trimellitate (TEHT) metabolites	73633-36-4	4-Mono(2-ethylhexyl)trimellitate (4-MEHTM)	Urine	1	CHMS
UV filter	131-57-7	Oxybenzone	Urine	2	KoNEHS, JECS
Volatile organic compound metabolites	15522-13-5	2-Aminothiazoline-4-carboxylic acid	Urine	1	NHANES
Volatile organic compound metabolites	1145-30-4	2-Methylhippuric acid	Urine	1	NHANES
Volatile organic compound metabolites	1072-67-9	2-Thioxothiazolidine-4-carboxylic acid	Urine	1	NHANES
Volatile organic compound metabolites	1784-09-6	3- and 4-Methylhippuric acid	Urine	1	NHANES
Volatile organic compound metabolites	5439-42-7	5-Hydroxymethyl-2-furancarboxylic acid	Urine	1	NHANES
Volatile organic compound metabolites	38716-68-6	5-Hydroxymethyl-2-furoylglycine	Urine	1	NHANES
Volatile organic compound metabolites	90-64-2	Mandelic acid	Urine	1	NHANES
Volatile organic compound metabolites	1013-88-5	N-2-Furoylglycine	Urine	1	NHANES
Volatile organic compound metabolites		N-Acetyl-S-(1-cyano-2-hydroxyethyl)-L-cysteine	Urine	1	NHANES
Volatile organic compound metabolites		N-Acetyl-S-(1-phenyl-2-hydroxyethyl)-L-cysteine + N-Acetyl-S-(2-phenyl-2-hydroxyethyl)-L-cysteine	Urine	1	NHANES
Volatile organic compound metabolites		N-Acetyl-S-(2-carbamoyl-2-hydroxyethyl)-L-cysteine	Urine	1	NHANES
Volatile organic compound metabolites		N-Acetyl-S-(2-carbamoylethyl)-L-cysteine	Urine	1	NHANES
Volatile organic compound metabolites		N-Acetyl-S-(2-carboxyethyl)-L-cysteine	Urine	1	NHANES
Volatile organic compound metabolites		N-Acetyl-S-(2-cyanoethyl)-L-cysteine	Urine	1	NHANES
Volatile organic compound metabolites		N-Acetyl-S-(2-hydroxyethyl)-L-cysteine	Urine	1	NHANES
Volatile organic compound metabolites		N-Acetyl-S-(2-hydroxypropyl)-L-cysteine	Urine	1	NHANES
Volatile organic compound metabolites		N-Acetyl-S-(3,4-dihydroxybutyl)-L-cysteine	Urine	1	NHANES
Volatile organic compound metabolites		N-Acetyl-S-(3-hydroxypropyl)-L-cysteine	Urine	1	NHANES
Volatile organic compound metabolites		N-Acetyl-S-(3-hydroxypropyl-1-methyl)-L-cysteine	Urine	1	NHANES
Volatile organic compound metabolites		N-Acetyl-S-(4-hydroxy-2-butenyl)-L-cysteine	Urine	1	NHANES
Volatile organic compound metabolites		N-Acetyl-S-(4-hydroxy-2-methyl-2 buten-1-yl)-L-cysteine	Urine	1	NHANES
Volatile organic compound metabolites		N-Acetyl-S-(benzyl)-L-cysteine	Urine	1	NHANES
Volatile organic compound metabolites		N-Acetyl-S-(N-methylcarbamoyl)-L-cysteine	Urine	1	NHANES
Volatile organic compound metabolites		N-Acetyl-S-(n-propyl)-L-cysteine	Urine	1	NHANES
Volatile organic compound metabolites		N-Acetyl-S-(phenyl)-L-cysteine	Urine	1	CNHBM
Volatile organic compound metabolites	611-73-4	Phenylglyoxylic acid	Urine	1	NHANES
Volatile organic compound metabolites	13327-63-0	Phenylmercapturic acid	Urine	2	NHANES, KoNEHS
Volatile organic compound metabolites	3588-17-8	trans, trans-Muconic acid	Urine	3	NHANES, KoNEHS, CNHBM
Volatile organic compounds	630-20-6	1,1,1,2-Tetrachloroethane	Whole blood	1	NHANES
Volatile organic compounds	71-55-6	1,1,1-Trichloroethane (Methyl chloroform)	Whole blood	1	NHANES
Volatile organic compounds	96-18-4	1,2,3-Trichloropropane	Whole blood	1	NHANES
Volatile organic compounds	106-93-4	1,2-Dibromoethane	Whole blood	1	NHANES
Volatile organic compounds	95-50-1	1,2-Dichlorobenzene (o-Dichlorobenzene)	Whole blood	1	NHANES
Volatile organic compounds	107-06-2	1,2-Dichloroethane (Ethylene dichloride)	Whole blood	1	NHANES
Volatile organic compounds	106-46-7	1,4-Dichlorobenzene (p-Dichlorobenzene)	Whole blood	1	NHANES
Volatile organic compounds	625-86-5	2,5-Dimethylfuran	Whole blood	1	NHANES
Volatile organic compounds	71-43-2	Benzene	Whole blood	1	NHANES
Volatile organic compounds	100-47-0	Benzonitrile	Whole blood	1	NHANES
Volatile organic compounds	541-73-1	Blood 1,3-Dichlorobenzene (m-Dichlorobenzene)	Whole blood	1	NHANES
Volatile organic compounds	108-90-7	Chlorobenzene (Monochlorobenzene)	Whole blood	1	NHANES
Volatile organic compounds	75-00-3	Chloroethane	Whole blood	1	NHANES
Volatile organic compounds	110-82-7	Cyclohexane	Whole blood	1	NHANES
Volatile organic compounds	75-09-2	Dichloromethane (Methylene chloride)	Whole blood	1	NHANES
Volatile organic compounds	60-29-7	Diethyl Ether	Whole blood	1	NHANES
Volatile organic compounds	141-78-6	Ethyl acetate	Whole blood	1	NHANES
Volatile organic compounds	100-41-4	Ethylbenzene	Whole blood	1	NHANES
Volatile organic compounds	110-00-9	Furan	Whole blood	1	NHANES
Volatile organic compounds	78-82-0	Isobutyronitrile	Whole blood	1	NHANES
Volatile organic compounds	98-82-8	Isopropylbenzene (Cumene)	Whole blood	1	NHANES
Volatile organic compounds	108-38-3 / 106-42-3	m-/p-Xylene	Whole blood	1	NHANES
Volatile organic compounds	108-10-1	Methyl Isobutyl Ketone	Whole blood	1	NHANES
Volatile organic compounds	1634-04-4	Methyl tert-Butyl Ether (MTBE)	Whole blood	1	NHANES
Volatile organic compounds	96-37-7	Methylcyclopentane	Whole blood	1	NHANES
Volatile organic compounds	142-82-5	n-Heptane	Whole blood	1	NHANES
Volatile organic compounds	110-54-3	n-Hexane	Whole blood	1	NHANES
Volatile organic compounds	98-95-3	Nitrobenzene	Whole blood	1	NHANES
Volatile organic compounds	111-65-9	n-Octane	Whole blood	1	NHANES
Volatile organic compounds	95-47-6	o-Xylene	Whole blood	1	NHANES
Volatile organic compounds	127-18-4	Tetrachloroethene (Perchloroethylene)	Whole blood	1	NHANES
Volatile organic compounds	56-23-5	Tetrachloromethane (Carbon tetrachloride)	Whole blood	1	NHANES
Volatile organic compounds	109-99-9	Tetrahydrofuran	Whole blood	1	NHANES
Volatile organic compounds	79-01-6	Trichloroethene (Trichloroethylene)	Whole blood	1	NHANES
Volatile organic compounds	75-01-4	Vinyl bromide	Whole blood	1	NHANES
Volatile organic compounds	434-45-7	ααα-Trifluorotoluene	Whole blood	1	NHANES
